# Supplementary material for: Longitudinal changes of human milk oligosaccharides in Japan and their associations with maternal or infant characteristics
Source: Front Nutr. 2026 May 28;13:1850958. doi: 10.3389/fnut.2026.1850958 (PMC13254561; doi:10.3389/fnut.2026.1850958)
Supplement: Supplementary file 2 [file Table_1.xlsx]

## Sheet: Supplementary Table 1
Supplementary Table 1. Human milk oligosaccharide standards and their detection condition for mass spectrometry measurements.
molecule	Product name	CAS No.	Manufacturer	Code	Q1	Q3	Collision Energy	RT (min)	Detection range (ng/mL)
2’-FL	Blood group H antigen triaose type 5 / 2’Fucosyllactose / 2'FL	41263-94-9	ELICITYL	GLY031-3-99%	533	205.15	29	9.352	0.00488 – 10.0
3-FL	3 Fucosyllactose / 3-FL	41312-47-4	ELICITYL	GLY060-95%	533	179.15	20	9.93	0.0195 – 20.0
D-FL	Lactodifucotetraose	20768-11-0	ISOSEP AB	45/02	679	325.15	18	11.635	0.00488 – 10.0
LNnT	Lacto-N-neotetraose (LNnT / neo-LNT)	13007-32-4	ELICITYL	GLY021-95%	706	202.15	28	12.915	0.0195 – 2.50
LNT	Lacto-N-tetraose (LNT)	14116-68-8	ELICITYL	GLY010-95%	706	179.2	23	12.76	0.0781 – 20.0
LNFP I	Lacto-N-fucopentaose I (LNFP I) / Blood group H antigen pentaose type 1	7578-25-8	ELICITYL	GLY033-1-90%	852	325.1	24	14.412	0.00488 – 10.0
LNFP II	Lacto-N-fucopentaose II	21973-23-9	ISOSEP AB	55/06	852	348.1	22	15.103	0.00488 – 5.00
LNDFH I	Lacto-N-Difucohexaose I	16789-38-1	ISOSEP AB	56/03	998.2	674	19	16.632	0.00488 – 10.0
LNDFH II	Lewis a (Lea) hexaose / Lacto-N-difucohexaose II (LNDFH II)	62258-12-2	ELICITYL	GLY055-90%	998	690.2	17	16.822	0.00488 – 5.00
3’-SL	3'-Sialyllactose (3'-SL) / GM3 Ganglioside oligosaccharide	35890-38-1, 128596-80-5	ELICITYL	GLY090-95%	632	290.15	28	10.429	0.0195 – 0.625
6’-SL	2,6'-Sialyllactose (6'-SL)	35890-39-2, 157574-76-0, 56144-12-8	ELICITYL	GLY089-95%	632	290.15	28	11.39	0.00488 – 5.00
LSTa	Sialyllacto-N-Tetraose a <LS-Tetrasaccharide a><LST a>	64003-53-8, 64003-58-5	ISOSEP AB	55/50	997	290.15	45	14.026	0.00488 – 0.625
LSTb	Sialyllacto-N-Tetraose b <LS-Tetrasaccharide b><LST b>	64003-54-9	ISOSEP AB	55/51	997	290.15	45	14.478	0.00488 – 1.25
LSTc	Sialyllacto-N-tetraose c	64003-55-0	ISOSEP AB	55/52	997	290.15	45	14.89	0.00488 – 5.00
DSLNT	Disialyllacto-N-tetraose	61278-38-4	ISOSEP AB	56/50	1288	997.2	43	15.825	0.0781 – 1.25
Xylose	D(+)-Xylose	58-86-6	Wako	248-00305	95	89	12	2.66	–
Abbreviations: 2’-FL, 2’-fucosyllactose; 3-FL, 3-fucosyllactose; 3’-SL, 3’-sialyllactose; 6’-SL, 6’-sialyllactose; D-FL, difucosyllactose; DSLNT, disialyllacto-N-tetraose; LNDFH I/II, lacto-N-difucohexaose I/II; LNFP I/II, lacto-N-fucopentaose I/II; LNnT, lacto-N-neotetraose; LNT, lacto-N-tetraose; LSTa/b/c, sialyl-lacto-N-tetraose a/b/c; RT, retention time.

## Sheet: Supplementary Table 2
Supplementary Table 2. Characteristics of study population in the first and second phases of the cohort study.
Variables	1st phase	2nd phase
	(n = 113)	(n = 157)
Maternal characteristics
Age at delivery (years), mean (SD)	33.5 (4.1)	33.2 (4.2)
Pre-pregnancy BMI (kg/m2), n (%)
<18.5	18 (15.9%)	15 (9.6%)
18.5-25	86 (76.1%)	119 (75.8%)
≥25	8 (7.1%)	21 (13.4%)
NA	1 (0.9%)	2 (1.3%)
Parity, n (%)
Primipara	53 (46.9%)	52 (33.1%)
Multipara	60 (53.1%)	105 (66.9%)
Child characteristics
Gestational age at birth (weeks), mean (SD)	39.6 (1.0)	39.1 (1.0)
Birth weight (g), mean (SD)	3,102 (328)	3,074 (315)
Sex, n (%)
Female	54 (47.8%)	66 (42.0%)
Male	59 (52.2%)	91 (58.0%)
Delivery mode, n (%)
Vaginal delivery	93 (82.3%)	124 (79.0%)
Cesarean section	17 (15.0%)	33 (21.0%)
NA	3 (2.7%)	0 (0.0%)
Breastfeeding status at 1 month of age, n (%)
Exclusive breastfeeding	37 (32.7%)	35 (22.3%)
Mixed feeding	76 (67.3%)	122 (77.7%)
Breastfeeding status at 4 months of age, n (%)
Exclusive breastfeeding	53 (46.9%)	58 (36.9%)
Mixed feeding	60 (53.1%)	99 (63.1%)
HMO milk group, n (%)
Se⁺Le⁺	72 (63.7%)	119 (75.8%)
Se⁺Le−	10 (8.8%)	9 (5.7%)
Se−Le⁺	26 (23.0%)	27 (17.2%)
Se−Le−	5 (4.4%)	2 (1.3%)
Abbreviations: BMI, body mass index; HMO, human milk oligosaccharide; Le⁺/Le⁻, Lewis-positive/Lewis-negative; NA, not applicable; SD, standard deviation; Se⁺/Se⁻, Secretor-positive/Secretor-negative. Data are presented as means (SDs) for continuous variables and n (%) for categorical variables.

## Sheet: Supplementary Table 3
Supplementary Table 3. Human milk oligosaccharide concentrations in colostrum according to four milk groups.
	Se⁺Le⁺	Se⁺Le−	Se−Le⁺	Se−Le−
	n = 66	n = 9	n = 24	n = 4
2'-FL	3392.21 [2729.74, 4738.68]	4999.97 [3569.66, 5297.57]	35.95 [28.56, 46.80]	33.50 [18.72, 46.32]
3-FL	259.82 [161.90, 350.11]	50.11 [29.76, 66.24]	853.20 [642.58, 1076.35]	125.57 [98.40, 140.16]
D-FL	500.16 [272.40, 760.85]	168.77 [137.09, 215.33]	24.29 [14.83, 64.94]	2.34 [2.34, 4.13]
LNnT	514.75 [388.34, 602.02]	523.10 [403.01, 604.32]	508.90 [382.51, 709.78]	748.42 [610.94, 865.01]
LNT	1053.70 [746.62, 1435.78]	1239.17 [586.18, 1422.34]	2343.79 [1925.52, 3278.35]	3961.54 [3431.57, 4524.98]
LNFP I	2217.74 [1507.44, 2975.50]	3554.30 [2900.83, 4274.30]	28.51 [20.33, 49.30]	103.15 [60.00, 159.14]
LNFP II	296.11 [189.24, 507.53]	5.95 [5.38, 6.05]	1550.26 [1025.35, 2067.19]	6.72 [6.10, 7.01]
LNDFH I	1982.16 [1461.26, 2437.97]	6.14 [5.38, 8.26]	157.34 [109.08, 305.95]	4.39 [2.34, 6.58]
LNDFH II	34.66 [17.50, 70.13]	2.34 [2.34, 2.34]	387.55 [176.76, 600.36]	2.34 [2.34, 2.34]
3'-SL	242.78 [208.51, 283.22]	228.96 [222.43, 313.92]	252.10 [200.88, 288.14]	189.60 [180.43, 203.88]
6'-SL	561.36 [456.12, 656.69]	648.77 [509.57, 720.58]	525.98 [462.65, 644.62]	600.48 [517.56, 653.47]
LSTa	50.35 [31.22, 78.22]	69.79 [39.55, 121.73]	58.94 [37.10, 81.34]	208.46 [161.02, 242.76]
LSTb	61.10 [37.39, 93.19]	85.92 [39.36, 105.89]	143.76 [96.96, 190.87]	133.54 [106.18, 147.55]
LSTc	617.18 [519.46, 811.03]	672.86 [517.34, 1080.67]	601.68 [454.27, 678.72]	499.25 [485.54, 631.06]
DSLNT	394.37 [308.88, 476.62]	450.91 [310.66, 492.77]	500.50 [425.64, 660.86]	554.06 [481.03, 690.86]
Fucosylated HMOs	9635.33 [7907.64, 10941.58]	8685.64 [7962.76, 9070.64]	3369.54 [2079.91, 4176.53]	294.34 [224.82, 347.44]
Acetylated HMOs	1640.54 [1252.39, 1997.26]	1831.20 [1142.59, 2015.42]	2880.34 [2340.70, 4084.46]	4640.45 [4236.58, 5126.42]
Sialylated HMOs	1998.29 [1612.30, 2297.35]	2254.66 [1608.77, 2890.66]	2025.46 [1810.32, 2529.98]	2110.99 [1837.37, 2589.58]
Total HMOs	13304.56 [10910.23, 14964.29]	11863.53 [11185.86, 14246.63]	8800.85 [7162.85, 9367.49]	6946.52 [6253.09, 8009.84]
Inverse_Simpson	4.85 [4.25, 5.60]	3.43 [2.86, 3.68]	5.67 [4.92, 6.17]	2.73 [2.63, 2.84]
Abbreviations: 2’-FL, 2’-fucosyllactose; 3-FL, 3-fucosyllactose; 3’-SL, 3’-sialyllactose; 6’-SL, 6’-sialyllactose; D-FL, difucosyllactose; DSLNT, disialyllacto-N-tetraose; HMO, human milk oligosaccharide; Le⁺/Le⁻, Lewis positive/negative; LNDFH I/II, lacto-N-difucohexaose I/II; LNFP I/II, lacto-N-fucopentaose I/II; LNnT, lacto-N-neotetraose; LNT, lacto-N-tetraose; LSTa/b/c, sialyl-lacto-N-tetraos…

## Sheet: Supplementary Table 4
Supplementary Table 4. Human milk oligosaccharide concentrations in 1-month milk according to four milk groups.
	Se⁺Le⁺	Se⁺Le−	Se−Le⁺	Se−Le−
	n = 169	n = 16	n = 46	n = 5
2'-FL	1862.45 [1515.41, 2404.12]	2808.23 [2326.17, 3380.21]	12.52 [7.18, 17.52]	10.37 [7.99, 13.39]
3-FL	404.05 [276.25, 569.56]	73.92 [54.98, 98.46]	1217.13 [968.77, 1619.87]	138.34 [121.92, 206.75]
D-FL	215.03 [170.97, 304.27]	62.04 [42.45, 82.16]	7.58 [4.67, 10.18]	1.17 [1.17, 1.17]
LNnT	191.06 [151.34, 230.31]	158.36 [127.80, 187.48]	136.42 [103.02, 161.89]	237.24 [227.92, 313.56]
LNT	808.13 [588.05, 1064.05]	654.59 [318.41, 750.84]	1065.66 [679.70, 1305.86]	2050.14 [1917.00, 2155.71]
LNFP I	682.66 [387.87, 1137.14]	1419.11 [827.41, 2009.05]	1.17 [1.17, 4.41]	11.98 [11.92, 14.64]
LNFP II	304.68 [193.99, 469.45]	1.17 [1.17, 2.41]	1066.04 [785.12, 1482.64]	2.89 [2.87, 2.94]
LNDFH I	1416.59 [1016.62, 1847.72]	3.67 [2.43, 3.85]	37.70 [23.14, 60.64]	3.55 [1.17, 3.91]
LNDFH II	25.26 [12.37, 49.31]	1.17 [1.17, 1.17]	262.05 [171.82, 376.94]	1.17 [1.17, 1.17]
3'-SL	137.95 [118.65, 159.71]	124.79 [105.59, 148.55]	142.75 [126.45, 159.89]	144.65 [130.93, 149.38]
6'-SL	401.36 [261.54, 559.11]	335.10 [291.91, 444.60]	337.12 [215.37, 492.18]	367.04 [146.87, 961.73]
LSTa	8.20 [4.75, 16.22]	9.52 [6.61, 13.71]	6.53 [3.94, 11.37]	29.20 [14.94, 35.52]
LSTb	65.74 [39.01, 111.75]	42.13 [26.07, 65.72]	81.26 [44.83, 125.96]	45.48 [40.42, 94.92]
LSTc	163.37 [78.03, 266.47]	117.54 [80.23, 185.31]	91.57 [39.39, 172.58]	53.49 [32.10, 181.80]
DSLNT	195.86 [107.69, 341.62]	170.75 [70.62, 325.28]	176.63 [102.36, 307.71]	169.01 [121.35, 407.07]
Fucosylated HMOs	5229.90 [4409.92, 6145.73]	4432.92 [3635.25, 5129.36]	2709.91 [2098.59, 3681.21]	172.49 [148.96, 281.26]
Acetylated HMOs	1008.81 [736.03, 1310.72]	776.24 [473.61, 917.91]	1206.01 [769.49, 1456.43]	2383.58 [2230.56, 2392.95]
Sialylated HMOs	1033.71 [671.42, 1480.37]	831.68 [596.89, 1151.14]	935.21 [536.94, 1249.20]	622.26 [548.53, 1950.21]
Total HMOs	7495.84 [6103.92, 8487.65]	6505.40 [5078.17, 7143.63]	4801.65 [4171.70, 5981.02]	3360.52 [3034.64, 3746.14]
Inverse Simpson	5.09 [4.30, 6.13]	2.57 [2.21, 3.12]	4.32 [3.63, 5.05]	2.40 [2.15, 3.49]
Abbreviations: 2’-FL, 2’-fucosyllactose; 3-FL, 3-fucosyllactose; 3’-SL, 3’-sialyllactose; 6’-SL, 6’-sialyllactose; D-FL, difucosyllactose; DSLNT, disialyllacto-N-tetraose; HMO, human milk oligosaccharide; Le⁺/Le⁻, Lewis positive/negative; LNDFH I/II, lacto-N-difucohexaose I/II; LNFP I/II, lacto-N-fucopentaose I/II; LNnT, lacto-N-neotetraose; LNT, lacto-N-tetraose; LSTa/b/c, sialyl-lacto-N-tetraos…

## Sheet: Supplementary Table 5
Supplementary Table 5. Human milk oligosaccharide concentrations in 4-month milk according to four milk groups.
	Se⁺Le⁺	Se⁺Le−	Se−Le⁺	Se−Le−
	n = 163	n = 18	n = 45	n = 5
2'-FL	1220.11 [899.51, 1957.34]	1859.40 [1510.80, 2896.77]	7.80 [4.74, 14.05]	7.09 [4.45, 15.54]
3-FL	1005.30 [730.99, 1368.92]	153.62 [115.27, 208.81]	1762.58 [1441.19, 2278.74]	214.47 [171.60, 320.54]
D-FL	295.18 [209.10, 438.12]	61.74 [40.01, 106.12]	6.28 [3.90, 13.27]	1.17 [1.17, 1.17]
LNnT	91.74 [58.91, 132.56]	97.45 [61.19, 104.80]	56.26 [40.58, 71.13]	112.35 [112.11, 112.85]
LNT	322.95 [208.67, 499.47]	399.10 [238.34, 494.95]	350.74 [268.17, 511.77]	673.19 [617.79, 903.01]
LNFP I	165.43 [100.41, 298.80]	648.37 [405.92, 991.68]	1.17 [1.17, 1.17]	7.96 [7.63, 10.83]
LNFP II	243.35 [160.39, 403.40]	1.17 [1.17, 1.17]	629.09 [384.36, 959.86]	1.17 [1.17, 2.42]
LNDFH I	1021.69 [532.64, 1491.24]	2.92 [2.64, 3.48]	26.70 [12.11, 57.68]	2.79 [1.17, 3.32]
LNDFH II	52.93 [24.41, 98.02]	1.17 [1.17, 1.17]	299.09 [154.06, 401.15]	1.17 [1.17, 1.17]
3'-SL	129.03 [76.00, 183.49]	88.14 [58.30, 137.61]	106.85 [72.18, 154.11]	92.67 [87.47, 123.06]
6'-SL	95.26 [42.12, 215.03]	64.00 [36.27, 168.17]	80.10 [32.79, 176.27]	29.46 [14.03, 121.12]
LSTa	3.45 [1.17, 6.48]	2.52 [1.17, 10.21]	1.17 [1.17, 6.89]	2.96 [1.17, 8.96]
LSTb	68.40 [13.05, 109.99]	32.07 [9.22, 61.09]	60.23 [17.66, 168.28]	16.70 [15.10, 166.51]
LSTc	71.94 [9.78, 121.08]	21.41 [6.69, 74.56]	31.33 [6.26, 73.80]	8.44 [7.28, 60.15]
DSLNT	69.72 [41.85, 112.30]	56.17 [18.75, 115.47]	83.77 [50.35, 130.72]	126.97 [110.19, 129.76]
Fucosylated HMOs	4386.87 [3215.08, 5924.96]	2849.67 [2109.78, 3930.23]	2978.98 [2237.30, 3647.08]	246.57 [194.74, 360.41]
Acetylated HMOs	422.37 [274.65, 614.66]	505.29 [341.62, 600.54]	413.22 [307.14, 576.90]	795.28 [696.08, 1015.36]
Sialylated HMOs	508.70 [214.56, 774.46]	314.59 [147.16, 571.98]	505.38 [210.52, 709.59]	260.02 [222.95, 648.66]
Total HMOs	5567.93 [3865.98, 7101.71]	3930.16 [2527.05, 4857.86]	3843.25 [2874.12, 5126.26]	1303.01 [1250.03, 1974.21]
Inverse Simpson	4.36 [3.58, 5.12]	2.07 [1.90, 2.56]	2.42 [1.97, 2.85]	3.00 [2.99, 3.30]
Abbreviations: 2’-FL, 2’-fucosyllactose; 3-FL, 3-fucosyllactose; 3’-SL, 3’-sialyllactose; 6’-SL, 6’-sialyllactose; D-FL, difucosyllactose; DSLNT, disialyllacto-N-tetraose; HMO, human milk oligosaccharide; Le⁺/Le⁻, Lewis positive/negative; LNDFH I/II, lacto-N-difucohexaose I/II; LNFP I/II, lacto-N-fucopentaose I/II; LNnT, lacto-N-neotetraose; LNT, lacto-N-tetraose; LSTa/b/c, sialyl-lacto-N-tetraos…

## Sheet: Supplementary Table 6
Supplementary Table 6. Human milk oligosaccharide concentrations by 4 milk groups in colostrum collected from mothers who provided all three milk samples (colostrum, 1-month milk, and 4-month milk).
	Se⁺Le⁺	Se⁺Le−	Se−Le⁺	Se−Le−
	n = 53	n = 6	n = 18	n = 2
2'-FL	3505.44 [2885.28, 4905.60]	5257.15 [5054.16, 5575.06]	35.95 [29.90, 45.70]	16.22 [13.73, 18.72]
3-FL	258.43 [178.08, 331.20]	42.29 [30.94, 59.33]	825.46 [647.09, 1019.28]	100.42 [61.68, 139.15]
D-FL	541.54 [289.73, 839.14]	191.52 [145.01, 215.06]	21.22 [9.07, 40.39]	2.34 [2.34, 2.34]
LNnT	511.20 [385.92, 602.30]	554.26 [428.30, 721.68]	508.90 [388.54, 686.88]	706.66 [611.86, 801.46]
LNT	1023.26 [727.78, 1339.49]	920.40 [542.90, 1380.41]	2176.37 [1945.22, 3170.11]	3933.79 [3661.87, 4205.71]
LNFP I	2124.48 [1359.17, 2996.74]	3549.22 [3061.66, 4094.30]	28.51 [19.90, 44.30]	56.93 [53.86, 60.00]
LNFP II	294.82 [180.29, 485.28]	5.86 [5.45, 6.12]	1649.28 [997.46, 2028.26]	6.05 [5.57, 6.53]
LNDFH I	1997.86 [1454.30, 2410.75]	6.00 [5.47, 7.75]	148.46 [107.33, 207.46]	6.72 [6.58, 6.86]
LNDFH II	34.18 [17.47, 62.98]	2.34 [2.34, 2.34]	391.63 [176.42, 632.57]	2.34 [2.34, 2.34]
3'-SL	245.38 [210.43, 290.02]	227.71 [223.44, 366.41]	252.10 [194.33, 290.54]	189.60 [187.39, 191.81]
6'-SL	547.39 [454.85, 635.81]	699.89 [551.98, 738.07]	525.98 [457.70, 610.15]	540.62 [469.66, 611.59]
LSTa	49.73 [31.20, 68.54]	84.91 [41.69, 130.44]	58.94 [36.82, 78.05]	208.46 [202.92, 214.01]
LSTb	64.42 [38.40, 94.85]	67.34 [36.17, 99.53]	135.02 [89.09, 187.80]	106.85 [84.48, 129.22]
LSTc	622.18 [520.03, 777.12]	876.77 [556.22, 1156.99]	524.74 [453.70, 673.13]	473.23 [460.92, 485.54]
DSLNT	402.62 [316.03, 472.51]	398.59 [319.56, 452.86]	476.93 [428.57, 606.26]	554.06 [521.11, 587.02]
Fucosylated HMOs	9561.98 [7964.16, 11449.63]	8878.14 [8201.47, 9606.15]	3369.54 [1976.38, 4167.24]	191.02 [157.23, 224.82]
Acetylated HMOs	1493.47 [1192.90, 1922.30]	1617.41 [1049.52, 1969.37]	2762.59 [2357.45, 3955.51]	4640.45 [4463.33, 4817.57]
Sialylated HMOs	2000.16 [1663.78, 2286.91]	2554.70 [1761.26, 2922.26]	2025.46 [1720.03, 2446.32]	2072.83 [1926.48, 2219.18]
Total HMOs	13432.17 [10988.06, 14979.74]	12941.20 [11355.28, 14531.19]	8889.50 [6918.43, 9205.51]	6904.30 [6547.04, 7261.57]
Inverse Simpson	4.76 [4.03, 5.60]	3.09 [2.56, 3.40]	5.67 [5.09, 6.14]	2.58 [2.53, 2.63]
Abbreviations: 2’-FL, 2’-fucosyllactose; 3-FL, 3-fucosyllactose; 3’-SL, 3’-sialyllactose; 6’-SL, 6’-sialyllactose; D-FL, difucosyllactose; DSLNT, disialyllacto-N-tetraose; HMO, human milk oligosaccharide; Le⁺/Le⁻, Lewis positive/negative; LNDFH I/II, lacto-N-difucohexaose I/II; LNFP I/II, lacto-N-fucopentaose I/II; LNnT, lacto-N-neotetraose; LNT, lacto-N-tetraose; LSTa/b/c, sialyl-lacto-N-tetraos…

## Sheet: Supplementary Table 7
Supplementary Table 7. Human milk oligosaccharide concentrations by four milk groups in 1-month milk collected from mothers who provided all three milk samples (colostrum, 1-month milk, and 4-month milk).
	Se⁺Le⁺	Se⁺Le−	Se−Le⁺	Se−Le−
	n = 53	n = 6	n = 18	n = 2
2'-FL	1864.03 [1523.24, 2324.58]	2737.27 [2408.41, 3215.75]	15.63 [9.29, 19.20]	9.18 [8.59, 9.78]
3-FL	554.27 [430.48, 774.15]	71.96 [58.79, 91.17]	1532.89 [1161.14, 1813.30]	194.05 [133.73, 254.36]
D-FL	214.16 [174.30, 276.35]	45.96 [33.74, 63.88]	7.04 [5.67, 9.61]	1.17 [1.17, 1.17]
LNnT	191.06 [153.12, 258.67]	167.71 [160.40, 207.00]	139.72 [98.36, 161.54]	285.34 [261.29, 309.39]
LNT	763.45 [568.85, 1064.05]	621.97 [353.55, 1064.25]	990.38 [630.08, 1298.42]	2102.93 [2076.53, 2129.32]
LNFP I	390.68 [249.30, 660.34]	826.93 [751.07, 1435.61]	3.78 [1.17, 5.16]	11.29 [10.95, 11.64]
LNFP II	253.81 [199.83, 333.53]	2.43 [1.48, 2.90]	864.95 [677.41, 1332.92]	3.01 [2.95, 3.08]
LNDFH I	1053.72 [896.16, 1432.33]	3.88 [3.74, 4.64]	34.20 [21.76, 45.85]	4.04 [3.98, 4.10]
LNDFH II	22.28 [15.51, 40.18]	1.17 [1.17, 1.17]	222.36 [153.19, 306.69]	1.17 [1.17, 1.17]
3'-SL	124.33 [107.53, 146.67]	110.32 [96.80, 134.41]	136.49 [121.41, 151.58]	110.73 [100.64, 120.83]
6'-SL	228.86 [154.21, 329.68]	286.63 [258.90, 308.97]	211.74 [172.34, 274.36]	256.96 [201.91, 312.00]
LSTa	5.22 [3.58, 8.21]	6.17 [5.06, 7.95]	3.88 [3.04, 5.17]	22.07 [18.51, 25.64]
LSTb	32.67 [26.19, 44.13]	24.07 [15.94, 48.32]	41.85 [30.86, 65.18]	34.39 [31.38, 37.40]
LSTc	57.84 [36.87, 99.26]	79.36 [54.89, 81.22]	37.46 [32.50, 56.43]	42.79 [37.45, 48.14]
DSLNT	87.22 [65.51, 109.41]	69.80 [67.76, 100.26]	95.96 [85.29, 115.74]	118.45 [93.17, 143.73]
Fucosylated HMOs	4707.40 [4081.29, 5239.88]	4005.72 [3510.05, 4441.86]	2799.58 [2109.85, 3655.31]	223.92 [163.22, 284.61]
Acetylated HMOs	951.58 [717.22, 1324.92]	811.00 [516.34, 1235.36]	1178.32 [730.82, 1446.32]	2388.27 [2385.93, 2390.61]
Sialylated HMOs	516.10 [441.95, 696.80]	587.31 [546.04, 609.09]	523.59 [467.70, 682.77]	585.39 [566.96, 603.83]
Total HMOs	6199.18 [5516.67, 7218.48]	5214.55 [4650.10, 6465.07]	4718.21 [3907.34, 5507.13]	3197.58 [3116.11, 3279.05]
Inverse Simpson	4.49 [4.00, 5.27]	2.19 [1.94, 3.37]	3.64 [3.09, 4.01]	2.22 [2.13, 2.31]
Abbreviations: 2’-FL, 2’-fucosyllactose; 3-FL, 3-fucosyllactose; 3’-SL, 3’-sialyllactose; 6’-SL, 6’-sialyllactose; D-FL, difucosyllactose; DSLNT, disialyllacto-N-tetraose; HMO, human milk oligosaccharide; Le⁺/Le⁻, Lewis positive/negative; LNDFH I/II, lacto-N-difucohexaose I/II; LNFP I/II, lacto-N-fucopentaose I/II; LNnT, lacto-N-neotetraose; LNT, lacto-N-tetraose; LSTa/b/c, sialyl-lacto-N-tetraos…

## Sheet: Supplementary Table 8
Supplementary Table 8. Human milk oligosaccharide concentrations by four milk groups in 4-month milk collected from mothers who provided all three milk samples (colostrum, 1-month milk, and 4-month milk).
	Se⁺Le⁺	Se⁺Le−	Se−Le⁺	Se−Le−
	n = 53	n = 6	n = 18	n = 2
2'-FL	912.67 [737.01, 1099.11]	1707.89 [1487.84, 1747.12]	5.09 [3.63, 8.48]	3.50 [3.02, 3.97]
3-FL	904.56 [731.51, 1213.36]	124.45 [96.36, 155.41]	1762.31 [1216.02, 2019.65]	235.73 [179.15, 292.32]
D-FL	217.08 [147.12, 273.59]	48.03 [38.18, 50.07]	4.74 [3.46, 7.60]	1.17 [1.17, 1.17]
LNnT	72.98 [46.59, 110.83]	68.27 [54.50, 96.79]	48.63 [39.74, 63.41]	95.21 [86.75, 103.66]
LNT	235.59 [157.77, 366.76]	206.05 [167.76, 428.84]	299.41 [210.98, 422.98]	573.92 [551.99, 595.85]
LNFP I	101.04 [43.24, 158.65]	375.76 [232.62, 692.95]	1.17 [1.17, 1.17]	5.81 [4.90, 6.72]
LNFP II	178.54 [128.67, 221.88]	1.17 [1.17, 2.07]	433.25 [302.47, 811.06]	1.91 [1.54, 2.28]
LNDFH I	476.97 [360.83, 589.34]	2.92 [2.81, 3.25]	14.63 [10.06, 26.64]	3.28 [3.04, 3.53]
LNDFH II	33.13 [14.60, 53.78]	1.17 [1.17, 1.17]	166.76 [106.40, 307.01]	8.29 [4.73, 11.85]
3'-SL	62.85 [54.32, 78.45]	64.28 [58.30, 70.23]	66.35 [61.40, 92.50]	63.83 [52.01, 75.65]
6'-SL	34.35 [21.42, 49.89]	37.83 [36.27, 40.53]	34.55 [20.48, 52.65]	21.18 [17.03, 25.32]
LSTa	1.17 [1.17, 1.17]	1.17 [1.17, 1.17]	1.17 [1.17, 1.17]	2.07 [1.62, 2.51]
LSTb	9.24 [6.47, 16.63]	14.10 [3.20, 25.55]	16.34 [5.75, 27.20]	15.28 [14.56, 15.99]
LSTc	7.38 [3.69, 11.00]	6.60 [6.03, 9.31]	6.69 [2.57, 12.16]	5.68 [4.29, 7.06]
DSLNT	52.66 [37.74, 74.10]	37.69 [18.75, 85.98]	71.30 [18.75, 113.83]	105.07 [94.11, 116.02]
Fucosylated HMOs	3025.85 [2605.78, 3390.68]	2194.12 [1908.70, 2657.53]	2656.01 [1692.72, 3103.46]	259.69 [197.55, 321.84]
Acetylated HMOs	334.64 [214.12, 481.17]	284.61 [222.26, 515.34]	343.97 [262.46, 478.68]	669.13 [655.65, 682.61]
Sialylated HMOs	181.25 [130.69, 225.05]	185.10 [130.14, 219.53]	204.51 [122.25, 292.43]	213.10 [208.17, 218.02]
Total HMOs	3546.37 [3106.02, 4087.83]	2518.93 [2311.83, 3262.48]	3269.19 [2501.94, 3837.25]	1141.92 [1061.38, 1222.46]
Inverse Simpson	4.00 [3.31, 4.52]	1.96 [1.84, 2.58]	2.15 [1.68, 2.53]	2.99 [2.99, 2.99]
Abbreviations: 2’-FL, 2’-fucosyllactose; 3-FL, 3-fucosyllactose; 3’-SL, 3’-sialyllactose; 6’-SL, 6’-sialyllactose; D-FL, difucosyllactose; DSLNT, disialyllacto-N-tetraose; HMO, human milk oligosaccharide; Le⁺/Le⁻, Lewis positive/negative; LNDFH I/II, lacto-N-difucohexaose I/II; LNFP I/II, lacto-N-fucopentaose I/II; LNnT, lacto-N-neotetraose; LNT, lacto-N-tetraose; LSTa/b/c, sialyl-lacto-N-tetraos…

## Sheet: Supplymentary Table 9
Supplementary Table 9. Associations between human milk oligosaccharide concentrations and maternal or infant characteristics in Se⁺Le⁺ group.
Characteristics group vs reference	Timepoint	HMO	p-value	q-value	log2_FC	reference group	reference n	reference mean ± sd (mg/L)	reference median [IQR] (mg/L)	comparison group	comparison n	reference mean ± sd (mg/L)	reference median [IQR] (mg/L)
Maternal age ≥35 vs <35	0M	2'-FL	0.0882161	0.372744	-0.24168	<35	42	3951.72 ± 1436.29	3696.38 [3005.66, 4855.75]	≥35	24	3342.20 ± 1226.52	3171.79 [2438.78, 4128.19]
Maternal age ≥35 vs <35	0M	3-FL	0.167364	0.487467	0.190789	<35	42	260.19 ± 140.17	225.55 [156.31, 352.68]	≥35	24	296.98 ± 130.01	305.18 [174.84, 340.90]
Maternal age ≥35 vs <35	0M	D-FL	0.441309	0.72412	-0.175596	<35	42	642.80 ± 480.68	514.22 [293.71, 763.30]	≥35	24	569.13 ± 429.59	488.88 [238.85, 716.18]
Maternal age ≥35 vs <35	0M	LNnT	0.650565	0.859778	-0.0952119	<35	42	523.92 ± 183.10	524.88 [372.70, 606.67]	≥35	24	490.46 ± 125.37	458.40 [413.45, 574.49]
Maternal age ≥35 vs <35	0M	LNT	0.0374049	0.293291	0.41776	<35	42	1023.15 ± 484.50	987.41 [695.74, 1336.80]	≥35	24	1366.78 ± 642.42	1264.85 [958.44, 1688.06]
Maternal age ≥35 vs <35	0M	LNFP I	0.468035	0.746864	-0.192763	<35	42	2483.43 ± 1349.69	2289.84 [1613.28, 2975.50]	≥35	24	2172.82 ± 924.58	2144.11 [1306.49, 2915.69]
Maternal age ≥35 vs <35	0M	LNFP II	0.0863357	0.372744	0.38772	<35	42	331.68 ± 241.10	287.28 [174.77, 421.68]	≥35	24	433.95 ± 244.36	400.90 [242.57, 629.02]
Maternal age ≥35 vs <35	0M	LNDFH I	0.503192	0.759492	-0.0660833	<35	42	2131.76 ± 795.68	2010.67 [1468.01, 2437.97]	≥35	24	2036.31 ± 871.30	1966.42 [1342.18, 2400.41]
Maternal age ≥35 vs <35	0M	LNDFH II	0.221424	0.547545	0.0370489	<35	42	52.92 ± 75.76	32.78 [13.68, 52.34]	≥35	24	54.30 ± 42.74	39.60 [18.22, 77.95]
Maternal age ≥35 vs <35	0M	3'-SL	0.714599	0.885343	0.0710547	<35	42	249.41 ± 61.54	244.13 [211.13, 274.51]	≥35	24	262.00 ± 88.43	236.11 [203.28, 298.34]
Maternal age ≥35 vs <35	0M	6'-SL	0.748596	0.888857	0.0062197	<35	42	565.94 ± 122.53	553.82 [462.05, 659.50]	≥35	24	568.39 ± 186.57	584.30 [437.66, 642.70]
Maternal age ≥35 vs <35	0M	LSTa	0.780515	0.900594	0.244514	<35	42	61.39 ± 44.60	50.98 [33.60, 65.52]	≥35	24	72.73 ± 62.55	48.48 [30.82, 88.34]
Maternal age ≥35 vs <35	0M	LSTb	0.312067	0.641234	0.194496	<35	42	68.93 ± 42.62	62.54 [35.86, 88.66]	≥35	24	78.88 ± 44.88	61.10 [41.83, 105.82]
Maternal age ≥35 vs <35	0M	LSTc	0.365019	0.688715	-0.141296	<35	42	701.23 ± 301.40	617.18 [523.30, 814.99]	≥35	24	635.80 ± 232.05	618.05 [477.43, 779.71]
Maternal age ≥35 vs <35	0M	DSLNT	0.878087	0.943384	0.0200807	<35	42	420.90 ± 155.29	380.83 [312.22, 472.37]	≥35	24	426.80 ± 159.07	404.06 [306.98, 488.93]
Pre-pregnancy BMI <18.5 vs 18.5-25	0M	2'-FL	0.111156	0.427522	-0.30753	18.5-25	50	3857.66 ± 1425.29	3577.82 [2844.72, 4910.26]	<18.5	12	3117.08 ± 1219.64	2946.24 [2371.20, 3669.22]
Pre-pregnancy BMI <18.5 vs 18.5-25	0M	3-FL	0.0802592	0.372744	0.236303	18.5-25	50	266.39 ± 147.63	225.55 [160.73, 348.00]	<18.5	12	313.80 ± 90.29	323.62 [298.97, 348.36]
Pre-pregnancy BMI <18.5 vs 18.5-25	0M	D-FL	0.562874	0.812146	-0.366492	18.5-25	50	647.69 ± 508.19	500.16 [265.68, 776.30]	<18.5	12	502.39 ± 268.64	594.72 [262.30, 740.83]
Pre-pregnancy BMI <18.5 vs 18.5-25	0M	LNnT	0.437173	0.72412	-0.12906	18.5-25	50	519.16 ± 169.48	514.75 [398.11, 606.67]	<18.5	12	474.74 ± 145.22	469.15 [356.54, 582.02]
Pre-pregnancy BMI <18.5 vs 18.5-25	0M	LNT	0.850662	0.932217	-0.0468642	18.5-25	50	1160.58 ± 596.51	1065.22 [769.82, 1478.62]	<18.5	12	1123.49 ± 536.25	997.34 [710.09, 1471.06]
Pre-pregnancy BMI <18.5 vs 18.5-25	0M	LNFP I	0.116061	0.433525	-0.38932	18.5-25	50	2437.81 ± 1197.61	2308.32 [1624.15, 2975.50]	<18.5	12	1861.24 ± 1079.99	1704.43 [1160.09, 2163.38]
Pre-pregnancy BMI <18.5 vs 18.5-25	0M	LNFP II	0.0870402	0.372744	0.268389	18.5-25	50	354.81 ± 262.59	269.14 [174.77, 507.53]	<18.5	12	427.36 ± 185.22	400.90 [336.48, 500.52]
Pre-pregnancy BMI <18.5 vs 18.5-25	0M	LNDFH I	0.530355	0.779933	0.157035	18.5-25	50	2010.19 ± 762.75	1946.16 [1455.72, 2256.41]	<18.5	12	2241.34 ± 970.53	2122.18 [1547.95, 2717.54]
Pre-pregnancy BMI <18.5 vs 18.5-25	0M	LNDFH II	0.334063	0.65595	-0.144946	18.5-25	50	54.46 ± 73.64	29.23 [13.68, 66.29]	<18.5	12	49.25 ± 26.25	42.29 [34.63, 71.90]
Pre-pregnancy BMI <18.5 vs 18.5-25	0M	3'-SL	0.0613578	0.367283	-0.235585	18.5-25	50	264.08 ± 77.48	246.96 [213.79, 295.92]	<18.5	12	224.30 ± 43.09	226.51 [197.16, 250.44]
Pre-pregnancy BMI <18.5 vs 18.5-25	0M	6'-SL	0.3053	0.637643	-0.130207	18.5-25	50	576.28 ± 155.42	574.08 [462.05, 681.43]	<18.5	12	526.54 ± 100.46	553.58 [442.54, 594.38]
Pre-pregnancy BMI <18.5 vs 18.5-25	0M	LSTa	0.79503	0.91034	-0.306903	18.5-25	50	65.20 ± 52.46	50.98 [29.40, 76.54]	<18.5	12	52.70 ± 28.87	43.63 [31.27, 66.98]
Pre-pregnancy BMI <18.5 vs 18.5-25	0M	LSTb	0.123701	0.433525	-0.452513	18.5-25	50	78.41 ± 45.97	75.12 [39.67, 99.17]	<18.5	12	57.30 ± 31.90	41.04 [33.46, 83.57]
Pre-pregnancy BMI <18.5 vs 18.5-25	0M	LSTc	0.165518	0.487467	-0.261693	18.5-25	50	689.21 ± 277.30	627.26 [520.44, 814.99]	<18.5	12	574.88 ± 187.40	531.79 [446.50, 656.30]
Pre-pregnancy BMI <18.5 vs 18.5-25	0M	DSLNT	0.0716064	0.367297	-0.273925	18.5-25	50	432.25 ± 166.44	394.37 [311.18, 507.60]	<18.5	12	357.50 ± 76.85	346.85 [298.30, 424.15]
Parity Multipara vs Primipara	0M	2'-FL	0.0635582	0.367283	-0.202611	Primipara	32	4000.07 ± 1328.44	3696.38 [3170.21, 4578.62]	Multipara	34	3475.97 ± 1410.12	3132.10 [2419.46, 4735.30]
Parity Multipara vs Primipara	0M	3-FL	0.833989	0.926655	0.00159141	Primipara	32	273.41 ± 136.22	263.28 [174.22, 322.66]	Multipara	34	273.72 ± 139.23	230.88 [160.73, 360.34]
Parity Multipara vs Primipara	0M	D-FL	0.00132326	0.0584208	-0.719156	Primipara	32	772.15 ± 469.27	706.13 [487.92, 979.32]	Multipara	34	469.05 ± 406.75	335.42 [210.43, 601.63]
Parity Multipara vs Primipara	0M	LNnT	0.330914	0.65595	0.0796556	Primipara	32	497.22 ± 183.60	434.64 [360.31, 605.42]	Multipara	34	525.44 ± 145.13	524.98 [450.31, 590.59]
Parity Multipara vs Primipara	0M	LNT	0.0546086	0.367283	0.397003	Primipara	32	987.04 ± 460.14	890.64 [670.15, 1293.74]	Multipara	34	1299.70 ± 621.45	1166.59 [961.27, 1586.11]
Parity Multipara vs Primipara	0M	LNFP I	0.754407	0.890589	-0.183279	Primipara	32	2525.70 ± 1508.67	2144.11 [1463.42, 3234.60]	Multipara	34	2224.38 ± 848.68	2256.19 [1665.53, 2794.44]
Parity Multipara vs Primipara	0M	LNFP II	0.191136	0.507441	0.489355	Primipara	32	305.35 ± 158.52	275.23 [225.84, 340.27]	Multipara	34	428.65 ± 295.77	379.73 [178.85, 649.54]
Parity Multipara vs Primipara	0M	LNDFH I	0.0223051	0.25616	-0.287966	Primipara	32	2312.62 ± 822.98	2094.14 [1820.11, 2780.40]	Multipara	34	1894.16 ± 772.14	1785.94 [1327.34, 2149.66]
Parity Multipara vs Primipara	0M	LNDFH II	0.802415	0.912869	0.411581	Primipara	32	45.66 ± 43.87	36.86 [18.22, 49.90]	Multipara	34	60.73 ± 80.52	32.59 [10.80, 100.87]
Parity Multipara vs Primipara	0M	3'-SL	0.0626913	0.367283	-0.192419	Primipara	32	271.45 ± 76.84	254.40 [217.56, 314.90]	Multipara	34	237.56 ± 64.10	234.82 [196.82, 262.22]
Parity Multipara vs Primipara	0M	6'-SL	0.411723	0.718122	-0.0968884	Primipara	32	586.46 ± 169.69	574.08 [460.08, 672.07]	Multipara	34	548.36 ± 123.06	547.15 [454.70, 630.05]
Parity Multipara vs Primipara	0M	LSTa	0.297652	0.637643	0.204244	Primipara	32	60.75 ± 44.63	55.25 [28.56, 82.56]	Multipara	34	69.99 ± 57.83	49.25 [35.52, 65.02]
Parity Multipara vs Primipara	0M	LSTb	0.851425	0.932217	-0.0485258	Primipara	32	73.80 ± 47.39	58.03 [36.94, 92.18]	Multipara	34	71.36 ± 39.93	64.08 [38.54, 98.83]
Parity Multipara vs Primipara	0M	LSTc	0.338048	0.65595	-0.146333	Primipara	32	712.86 ± 311.27	632.98 [515.74, 841.15]	Multipara	34	644.10 ± 242.90	601.44 [519.60, 764.71]
Parity Multipara vs Primipara	0M	DSLNT	0.27481	0.601773	-0.116512	Primipara	32	440.66 ± 148.76	430.18 [322.94, 523.63]	Multipara	34	406.47 ± 161.99	368.83 [297.79, 441.86]
Delivery mode C-section vs Vaginal	0M	2'-FL	0.819946	0.914437	0.019049	Vaginal	53	3768.12 ± 1380.90	3505.44 [2796.19, 4824.00]	C-section	11	3818.20 ± 1448.67	3309.70 [3148.03, 4364.69]
Delivery mode C-section vs Vaginal	0M	3-FL	0.620534	0.835908	-0.00161162	Vaginal	53	272.26 ± 119.06	261.89 [185.66, 336.29]	C-section	11	271.96 ± 205.74	165.12 [161.66, 353.66]
Delivery mode C-section vs Vaginal	0M	D-FL	0.749603	0.888857	0.228117	Vaginal	53	608.72 ± 462.07	498.82 [280.90, 758.11]	C-section	11	713.00 ± 481.26	615.84 [376.66, 1095.70]
Delivery mode C-section vs Vaginal	0M	LNnT	0.994646	0.994646	-0.0523629	Vaginal	53	512.07 ± 175.98	511.20 [371.71, 602.30]	C-section	11	493.82 ± 110.61	453.89 [434.64, 551.09]
Delivery mode C-section vs Vaginal	0M	LNT	0.81852	0.914437	0.0407088	Vaginal	53	1131.11 ± 532.67	1046.02 [777.89, 1345.82]	C-section	11	1163.49 ± 707.37	1069.06 [677.42, 1710.24]
Delivery mode C-section vs Vaginal	0M	LNFP I	0.937102	0.962776	-0.0275386	Vaginal	53	2400.35 ± 1276.94	2212.22 [1583.33, 2911.78]	C-section	11	2354.97 ± 980.76	2289.12 [1750.13, 3184.18]
Delivery mode C-section vs Vaginal	0M	LNFP II	0.30051	0.637643	-0.331404	Vaginal	53	370.86 ± 222.86	307.97 [209.76, 518.59]	C-section	11	294.75 ± 180.73	269.95 [188.45, 395.76]
Delivery mode C-section vs Vaginal	0M	LNDFH I	0.116578	0.433525	-0.292419	Vaginal	53	2166.56 ± 793.25	2011.39 [1573.73, 2539.58]	C-section	11	1769.06 ± 794.24	1869.98 [1143.46, 1966.42]
Delivery mode C-section vs Vaginal	0M	LNDFH II	0.761027	0.891828	-0.031043	Vaginal	53	48.37 ± 44.26	35.14 [17.57, 71.04]	C-section	11	47.34 ± 49.47	23.52 [13.49, 65.18]
Delivery mode C-section vs Vaginal	0M	3'-SL	0.586774	0.814964	0.0925534	Vaginal	53	253.35 ± 70.75	242.69 [208.22, 280.70]	C-section	11	270.14 ± 79.14	272.54 [225.41, 319.10]
Delivery mode C-section vs Vaginal	0M	6'-SL	0.12715	0.433525	-0.221047	Vaginal	53	578.43 ± 142.35	562.46 [468.38, 663.65]	C-section	11	496.26 ± 168.58	460.13 [366.43, 624.38]
Delivery mode C-section vs Vaginal	0M	LSTa	0.566253	0.812146	0.265383	Vaginal	53	61.49 ± 39.87	50.40 [33.89, 68.54]	C-section	11	73.91 ± 83.31	33.50 [20.45, 89.42]
Delivery mode C-section vs Vaginal	0M	LSTb	0.914904	0.960974	-0.0752641	Vaginal	53	73.83 ± 45.92	57.79 [36.86, 93.50]	C-section	11	70.08 ± 32.59	64.42 [41.81, 93.50]
Delivery mode C-section vs Vaginal	0M	LSTc	0.50067	0.759492	-0.117812	Vaginal	53	682.04 ± 281.59	612.19 [519.46, 777.12]	C-section	11	628.56 ± 276.85	588.38 [441.50, 796.56]
Delivery mode C-section vs Vaginal	0M	DSLNT	0.812062	0.912869	-0.00382196	Vaginal	53	419.00 ± 136.14	403.30 [316.03, 472.51]	C-section	11	417.89 ± 188.74	374.98 [297.94, 463.87]
Infant sex Male vs Female	0M	2'-FL	0.745246	0.888857	0.0483803	Female	31	3663.82 ± 1326.12	3389.66 [2705.95, 4881.50]	Male	35	3788.76 ± 1453.59	3394.75 [2894.54, 4426.18]
Infant sex Male vs Female	0M	3-FL	0.955578	0.97508	0.101797	Female	31	263.36 ± 101.24	261.22 [172.61, 329.52]	Male	35	282.61 ± 162.82	226.37 [159.74, 363.26]
Infant sex Male vs Female	0M	D-FL	0.72125	0.886783	-0.308145	Female	31	685.97 ± 560.39	559.01 [247.10, 888.91]	Male	35	554.04 ± 346.98	489.31 [295.97, 740.06]
Infant sex Male vs Female	0M	LNnT	0.125849	0.433525	0.191149	Female	31	476.00 ± 148.92	461.57 [371.76, 556.99]	Male	35	543.43 ± 172.61	552.10 [411.89, 665.38]
Infant sex Male vs Female	0M	LNT	0.629563	0.839417	-0.0801622	Female	31	1181.98 ± 675.00	1109.66 [723.22, 1544.69]	Male	35	1118.10 ± 459.66	1046.02 [758.83, 1336.80]
Infant sex Male vs Female	0M	LNFP I	0.38613	0.693998	0.235634	Female	31	2166.62 ± 971.92	2058.82 [1532.74, 2623.82]	Male	35	2551.04 ± 1383.26	2317.06 [1488.53, 3100.75]
Infant sex Male vs Female	0M	LNFP II	0.786725	0.904281	-0.0461586	Female	31	375.13 ± 283.80	275.14 [175.97, 506.59]	Male	35	363.32 ± 209.89	306.24 [229.92, 506.06]
Infant sex Male vs Female	0M	LNDFH I	0.693923	0.869969	0.0386575	Female	31	2067.28 ± 859.70	1925.95 [1398.34, 2313.74]	Male	35	2123.42 ± 792.12	2009.95 [1468.27, 2493.31]
Infant sex Male vs Female	0M	LNDFH II	0.841512	0.928138	3.22779e-05	Female	31	53.42 ± 79.29	35.14 [17.62, 48.58]	Male	35	53.42 ± 51.10	33.50 [17.14, 76.75]
Infant sex Male vs Female	0M	3'-SL	0.305793	0.637643	0.0840251	Female	31	246.16 ± 76.56	236.64 [195.70, 277.01]	Male	35	260.93 ± 68.20	251.90 [216.43, 286.46]
Infant sex Male vs Female	0M	6'-SL	0.583748	0.814964	0.0217028	Female	31	562.31 ± 171.80	560.26 [453.12, 672.10]	Male	35	570.84 ± 124.80	562.46 [460.03, 628.46]
Infant sex Male vs Female	0M	LSTa	0.664331	0.866518	-0.0930642	Female	31	67.76 ± 58.97	50.30 [28.22, 90.10]	Male	35	63.52 ± 45.01	50.40 [38.59, 71.90]
Infant sex Male vs Female	0M	LSTb	0.10517	0.420333	0.290517	Female	31	64.87 ± 39.24	46.37 [33.26, 91.68]	Male	35	79.34 ± 46.23	75.17 [42.67, 94.18]
Infant sex Male vs Female	0M	LSTc	0.550381	0.801525	0.0628122	Female	31	661.82 ± 290.45	596.45 [478.56, 799.10]	Male	35	691.27 ± 270.26	639.65 [520.85, 802.37]
Infant sex Male vs Female	0M	DSLNT	0.948516	0.971177	-0.0545589	Female	31	431.54 ± 194.20	369.50 [298.08, 499.87]	Male	35	415.52 ± 113.19	413.95 [346.56, 466.85]
Maternal age ≥35 vs <35	1M	2'-FL	0.0475334	0.339524	-0.164012	<35	102	2008.90 ± 684.50	1975.38 [1567.68, 2438.58]	≥35	66	1793.02 ± 657.35	1692.36 [1442.67, 2105.29]
Maternal age ≥35 vs <35	1M	3-FL	0.324865	0.654092	0.0677951	<35	102	457.91 ± 277.31	376.16 [261.23, 602.09]	≥35	66	479.94 ± 270.34	444.47 [307.68, 550.96]
Maternal age ≥35 vs <35	1M	D-FL	0.00654554	0.113859	-0.537691	<35	102	316.47 ± 321.47	231.05 [177.43, 335.44]	≥35	66	218.01 ± 82.38	201.54 [161.23, 263.55]
Maternal age ≥35 vs <35	1M	LNnT	0.717127	0.885343	-0.0617212	<35	102	202.59 ± 78.65	196.26 [148.90, 233.93]	≥35	66	194.10 ± 61.55	190.92 [153.18, 226.52]
Maternal age ≥35 vs <35	1M	LNT	0.127934	0.433525	0.0936463	<35	102	854.39 ± 505.04	755.32 [512.14, 1059.57]	≥35	66	911.69 ± 393.38	853.37 [644.98, 1091.14]
Maternal age ≥35 vs <35	1M	LNFP I	0.624145	0.835908	-0.18129	<35	102	867.93 ± 648.65	710.45 [374.51, 1252.51]	≥35	66	765.44 ± 486.93	674.80 [455.56, 981.16]
Maternal age ≥35 vs <35	1M	LNFP II	0.0339694	0.275495	0.245095	<35	102	334.30 ± 238.66	270.72 [176.70, 414.98]	≥35	66	396.21 ± 218.17	330.17 [223.20, 533.94]
Maternal age ≥35 vs <35	1M	LNDFH I	0.4181	0.720094	-0.124454	<35	102	1565.33 ± 748.03	1388.05 [1012.53, 1893.43]	≥35	66	1435.96 ± 496.43	1460.80 [1087.62, 1765.60]
Maternal age ≥35 vs <35	1M	LNDFH II	0.0564173	0.367283	0.248508	<35	102	37.48 ± 51.72	23.02 [12.64, 44.59]	≥35	66	44.52 ± 36.32	37.87 [15.34, 59.82]
Maternal age ≥35 vs <35	1M	3'-SL	0.487851	0.758318	0.040582	<35	102	141.20 ± 33.74	138.38 [116.73, 158.28]	≥35	66	145.22 ± 36.94	136.85 [122.87, 164.44]
Maternal age ≥35 vs <35	1M	6'-SL	0.352381	0.669079	0.108312	<35	102	410.92 ± 220.14	373.26 [258.09, 527.98]	≥35	66	442.96 ± 226.02	422.43 [267.50, 568.27]
Maternal age ≥35 vs <35	1M	LSTa	0.00605247	0.113484	0.423702	<35	102	10.80 ± 11.37	7.21 [4.28, 11.98]	≥35	66	14.49 ± 11.94	10.86 [6.60, 19.47]
Maternal age ≥35 vs <35	1M	LSTb	0.521417	0.774382	0.0126219	<35	102	81.81 ± 62.78	62.54 [35.96, 107.50]	≥35	66	82.52 ± 48.25	72.86 [43.08, 113.77]
Maternal age ≥35 vs <35	1M	LSTc	0.733965	0.888857	-0.00833436	<35	102	195.37 ± 156.85	166.25 [71.18, 262.75]	≥35	66	194.25 ± 145.28	159.65 [92.22, 268.00]
Maternal age ≥35 vs <35	1M	DSLNT	0.106503	0.420333	0.139051	<35	102	234.68 ± 179.19	184.96 [100.10, 334.68]	≥35	66	258.43 ± 154.05	247.45 [129.36, 357.01]
Pre-pregnancy BMI <18.5 vs 18.5-25	1M	2'-FL	0.960317	0.976132	-0.0357292	18.5-25	130	1919.65 ± 704.26	1856.67 [1461.86, 2409.55]	<18.5	19	1872.69 ± 626.90	1842.81 [1579.17, 2014.28]
Pre-pregnancy BMI ≥25 vs 18.5-25	1M	2'-FL	0.668195	0.866681	0.0633777	18.5-25	130	1919.65 ± 704.26	1856.67 [1461.86, 2409.55]	≥25	19	2005.86 ± 579.31	1959.13 [1570.49, 2393.50]
Pre-pregnancy BMI <18.5 vs 18.5-25	1M	3-FL	0.634785	0.842636	0.329262	18.5-25	130	465.98 ± 258.49	406.00 [297.34, 568.40]	<18.5	19	585.44 ± 396.77	524.01 [201.80, 891.65]
Pre-pregnancy BMI ≥25 vs 18.5-25	1M	3-FL	0.132312	0.433525	-0.406003	18.5-25	130	465.98 ± 258.49	406.00 [297.34, 568.40]	≥25	19	351.68 ± 177.16	319.57 [190.25, 472.14]
Pre-pregnancy BMI <18.5 vs 18.5-25	1M	D-FL	0.925738	0.960974	-0.0873193	18.5-25	130	286.13 ± 286.05	216.17 [165.18, 313.93]	<18.5	19	269.33 ± 154.92	227.60 [197.15, 312.03]
Pre-pregnancy BMI ≥25 vs 18.5-25	1M	D-FL	0.672527	0.866681	-0.320367	18.5-25	130	286.13 ± 286.05	216.17 [165.18, 313.93]	≥25	19	229.15 ± 111.64	189.05 [168.18, 260.05]
Pre-pregnancy BMI <18.5 vs 18.5-25	1M	LNnT	0.0845879	0.372744	-0.275798	18.5-25	130	201.82 ± 72.95	192.30 [153.98, 230.58]	<18.5	19	166.70 ± 57.48	153.12 [137.63, 213.31]
Pre-pregnancy BMI ≥25 vs 18.5-25	1M	LNnT	0.529011	0.779933	0.0864924	18.5-25	130	201.82 ± 72.95	192.30 [153.98, 230.58]	≥25	19	214.28 ± 75.50	219.34 [158.29, 262.41]
Pre-pregnancy BMI <18.5 vs 18.5-25	1M	LNT	0.746402	0.888857	-0.0554819	18.5-25	130	863.59 ± 475.29	804.40 [538.21, 1062.20]	<18.5	19	831.01 ± 452.49	694.29 [578.58, 1034.23]
Pre-pregnancy BMI ≥25 vs 18.5-25	1M	LNT	0.0334007	0.275495	0.231415	18.5-25	130	863.59 ± 475.29	804.40 [538.21, 1062.20]	≥25	19	1013.84 ± 387.71	910.14 [770.57, 1060.05]
Pre-pregnancy BMI <18.5 vs 18.5-25	1M	LNFP I	0.47946	0.75757	-0.0417552	18.5-25	130	790.76 ± 577.86	667.70 [385.46, 1014.11]	<18.5	19	768.20 ± 661.94	417.69 [224.71, 1377.02]
Pre-pregnancy BMI ≥25 vs 18.5-25	1M	LNFP I	0.00191487	0.0718076	0.527306	18.5-25	130	790.76 ± 577.86	667.70 [385.46, 1014.11]	≥25	19	1139.67 ± 541.10	1019.86 [667.54, 1573.79]
Pre-pregnancy BMI <18.5 vs 18.5-25	1M	LNFP II	0.496274	0.759492	-0.1965	18.5-25	130	360.95 ± 238.60	312.19 [194.63, 466.54]	<18.5	19	314.99 ± 198.05	252.21 [187.21, 387.32]
Pre-pregnancy BMI ≥25 vs 18.5-25	1M	LNFP II	0.48073	0.75757	0.097983	18.5-25	130	360.95 ± 238.60	312.19 [194.63, 466.54]	≥25	19	386.32 ± 223.50	308.74 [241.20, 503.51]
Pre-pregnancy BMI <18.5 vs 18.5-25	1M	LNDFH I	0.250109	0.565523	-0.223835	18.5-25	130	1517.89 ± 704.40	1398.82 [1018.59, 1860.39]	<18.5	19	1299.75 ± 398.87	1190.78 [945.51, 1667.00]
Pre-pregnancy BMI ≥25 vs 18.5-25	1M	LNDFH I	0.0835161	0.372744	0.168614	18.5-25	130	1517.89 ± 704.40	1398.82 [1018.59, 1860.39]	≥25	19	1706.08 ± 514.08	1663.92 [1387.28, 2082.71]
Pre-pregnancy BMI <18.5 vs 18.5-25	1M	LNDFH II	0.922851	0.960974	-0.174329	18.5-25	130	41.17 ± 49.99	27.45 [11.78, 48.82]	<18.5	19	36.49 ± 29.51	20.81 [13.83, 58.79]
Pre-pregnancy BMI ≥25 vs 18.5-25	1M	LNDFH II	0.922851	0.960974	-0.129307	18.5-25	130	41.17 ± 49.99	27.45 [11.78, 48.82]	≥25	19	37.65 ± 32.73	23.76 [15.68, 51.78]
Pre-pregnancy BMI <18.5 vs 18.5-25	1M	3'-SL	0.812453	0.912869	0.0488106	18.5-25	130	143.01 ± 33.08	140.26 [118.66, 159.60]	<18.5	19	147.93 ± 47.71	136.42 [120.79, 162.96]
Pre-pregnancy BMI ≥25 vs 18.5-25	1M	3'-SL	0.662661	0.866518	-0.0723778	18.5-25	130	143.01 ± 33.08	140.26 [118.66, 159.60]	≥25	19	136.02 ± 33.99	125.66 [115.67, 139.76]
Pre-pregnancy BMI <18.5 vs 18.5-25	1M	6'-SL	0.237185	0.562604	-0.148203	18.5-25	130	412.72 ± 202.81	394.28 [259.63, 543.21]	<18.5	19	372.43 ± 255.11	309.21 [151.79, 506.51]
Pre-pregnancy BMI ≥25 vs 18.5-25	1M	6'-SL	0.121334	0.433525	0.410017	18.5-25	130	412.72 ± 202.81	394.28 [259.63, 543.21]	≥25	19	548.38 ± 280.68	450.36 [350.05, 713.62]
Pre-pregnancy BMI <18.5 vs 18.5-25	1M	LSTa	0.374694	0.693878	-0.0581075	18.5-25	130	11.66 ± 11.02	7.40 [4.95, 16.00]	<18.5	19	11.20 ± 12.72	7.31 [3.09, 14.66]
Pre-pregnancy BMI ≥25 vs 18.5-25	1M	LSTa	0.129847	0.433525	0.574313	18.5-25	130	11.66 ± 11.02	7.40 [4.95, 16.00]	≥25	19	17.36 ± 14.39	13.63 [8.93, 24.14]
Pre-pregnancy BMI <18.5 vs 18.5-25	1M	LSTb	0.167351	0.487467	-0.357076	18.5-25	130	82.72 ± 60.28	63.77 [39.24, 106.43]	<18.5	19	64.58 ± 44.83	41.76 [28.96, 101.84]
Pre-pregnancy BMI ≥25 vs 18.5-25	1M	LSTb	0.0632796	0.367283	0.203985	18.5-25	130	82.72 ± 60.28	63.77 [39.24, 106.43]	≥25	19	95.28 ± 44.28	89.41 [61.90, 112.01]
Pre-pregnancy BMI <18.5 vs 18.5-25	1M	LSTc	0.0866294	0.372744	-0.445204	18.5-25	130	190.39 ± 142.76	161.12 [80.37, 264.45]	<18.5	19	139.84 ± 120.97	100.47 [46.22, 199.49]
Pre-pregnancy BMI ≥25 vs 18.5-25	1M	LSTc	0.0791749	0.372744	0.562154	18.5-25	130	190.39 ± 142.76	161.12 [80.37, 264.45]	≥25	19	281.10 ± 205.86	234.82 [133.97, 378.59]
Pre-pregnancy BMI <18.5 vs 18.5-25	1M	DSLNT	0.249498	0.565523	-0.324713	18.5-25	130	244.58 ± 173.61	194.30 [108.92, 340.88]	<18.5	19	195.29 ± 143.31	109.41 [91.16, 303.87]
Pre-pregnancy BMI ≥25 vs 18.5-25	1M	DSLNT	0.0818117	0.372744	0.239889	18.5-25	130	244.58 ± 173.61	194.30 [108.92, 340.88]	≥25	19	288.83 ± 161.10	268.00 [188.67, 347.11]
Parity Multipara vs Primipara	1M	2'-FL	0.064322	0.367283	-0.0984809	Primipara	69	2012.65 ± 586.13	1959.13 [1627.12, 2411.36]	Multipara	100	1879.85 ± 752.26	1743.49 [1425.19, 2298.94]
Parity Multipara vs Primipara	1M	3-FL	0.772933	0.89763	-0.00847114	Primipara	69	465.88 ± 263.33	426.21 [276.25, 564.91]	Multipara	100	463.15 ± 283.76	380.68 [274.82, 575.39]
Parity Multipara vs Primipara	1M	D-FL	0.0328034	0.275495	-0.178981	Primipara	69	297.77 ± 198.64	236.74 [181.20, 341.72]	Multipara	100	263.02 ± 293.78	203.04 [161.43, 280.16]
Parity Multipara vs Primipara	1M	LNnT	0.741689	0.888857	0.0326706	Primipara	69	196.50 ± 69.40	195.82 [148.38, 228.58]	Multipara	100	201.00 ± 74.25	189.46 [156.11, 231.27]
Parity Multipara vs Primipara	1M	LNT	0.544502	0.796832	-0.050197	Primipara	69	893.80 ± 449.30	808.13 [635.25, 1085.93]	Multipara	100	863.23 ± 473.82	806.82 [535.35, 1048.78]
Parity Multipara vs Primipara	1M	LNFP I	0.51621	0.774315	-0.0196525	Primipara	69	845.19 ± 569.33	682.66 [417.69, 1318.76]	Multipara	100	833.76 ± 632.19	677.51 [375.45, 1063.97]
Parity Multipara vs Primipara	1M	LNFP II	0.774954	0.89763	0.11864	Primipara	69	339.48 ± 203.06	293.18 [196.53, 455.82]	Multipara	100	368.58 ± 251.60	311.33 [186.99, 490.83]
Parity Multipara vs Primipara	1M	LNDFH I	0.0234482	0.25616	-0.197126	Primipara	69	1630.71 ± 681.74	1590.86 [1119.71, 1995.35]	Multipara	100	1422.45 ± 645.34	1283.76 [943.11, 1808.96]
Parity Multipara vs Primipara	1M	LNDFH II	0.686185	0.866681	0.264555	Primipara	69	35.77 ± 30.36	24.36 [14.74, 46.66]	Multipara	100	42.98 ± 54.52	27.45 [11.42, 51.18]
Parity Multipara vs Primipara	1M	3'-SL	0.45119	0.727725	0.0352153	Primipara	69	140.83 ± 36.46	136.54 [119.11, 155.41]	Multipara	100	144.31 ± 33.90	138.89 [118.49, 163.31]
Parity Multipara vs Primipara	1M	6'-SL	0.748397	0.888857	-0.0327763	Primipara	69	432.75 ± 224.90	401.36 [282.68, 565.19]	Multipara	100	423.03 ± 228.28	398.15 [255.94, 542.53]
Parity Multipara vs Primipara	1M	LSTa	0.2484	0.565523	0.0426841	Primipara	69	12.20 ± 13.22	7.19 [4.06, 15.98]	Multipara	100	12.57 ± 10.91	8.42 [5.13, 16.62]
Parity Multipara vs Primipara	1M	LSTb	0.181104	0.502128	0.143709	Primipara	69	77.08 ± 58.40	57.42 [33.48, 108.70]	Multipara	100	85.16 ± 56.53	69.21 [46.92, 111.88]
Parity Multipara vs Primipara	1M	LSTc	0.32405	0.654092	0.181372	Primipara	69	183.00 ± 149.76	145.37 [61.60, 257.43]	Multipara	100	207.51 ± 158.75	181.85 [90.27, 269.46]
Parity Multipara vs Primipara	1M	DSLNT	0.336267	0.65595	0.0989049	Primipara	69	235.47 ± 170.70	190.17 [97.55, 350.44]	Multipara	100	252.18 ± 170.17	207.47 [119.59, 336.78]
Delivery mode C-section vs Vaginal	1M	2'-FL	0.306068	0.637643	0.0559374	Vaginal	136	1919.88 ± 710.04	1846.21 [1467.78, 2418.18]	C-section	32	1995.78 ± 619.38	1938.19 [1652.43, 2283.88]
Delivery mode C-section vs Vaginal	1M	3-FL	0.39279	0.69726	-0.216071	Vaginal	136	477.76 ± 290.45	429.11 [264.62, 596.94]	C-section	32	411.31 ± 193.72	364.88 [306.75, 516.96]
Delivery mode C-section vs Vaginal	1M	D-FL	0.874832	0.943384	0.18553	Vaginal	136	270.82 ± 190.47	216.47 [171.50, 310.72]	C-section	32	307.98 ± 451.87	213.63 [166.44, 282.60]
Delivery mode C-section vs Vaginal	1M	LNnT	0.503796	0.759492	-0.0879561	Vaginal	136	200.99 ± 74.51	192.30 [151.98, 231.02]	C-section	32	189.10 ± 61.06	180.01 [149.60, 225.28]
Delivery mode C-section vs Vaginal	1M	LNT	0.405581	0.711546	-0.129011	Vaginal	136	888.11 ± 476.90	806.40 [592.19, 1064.54]	C-section	32	812.14 ± 402.27	780.20 [528.85, 958.70]
Delivery mode C-section vs Vaginal	1M	LNFP I	0.765421	0.893487	-0.134209	Vaginal	136	851.99 ± 628.68	696.72 [361.55, 1204.75]	C-section	32	776.31 ± 510.77	647.58 [472.92, 963.98]
Delivery mode C-section vs Vaginal	1M	LNFP II	0.249425	0.565523	-0.184981	Vaginal	136	365.43 ± 236.50	305.80 [201.35, 485.12]	C-section	32	321.45 ± 220.03	303.64 [175.79, 354.74]
Delivery mode C-section vs Vaginal	1M	LNDFH I	0.197388	0.514926	-0.161503	Vaginal	136	1538.52 ± 674.69	1415.56 [1061.54, 1887.02]	C-section	32	1375.58 ± 634.12	1370.79 [904.08, 1649.41]
Delivery mode C-section vs Vaginal	1M	LNDFH II	0.838962	0.928138	-0.238923	Vaginal	136	41.41 ± 49.41	25.14 [12.12, 51.18]	C-section	32	35.09 ± 29.87	30.36 [17.04, 39.64]
Delivery mode C-section vs Vaginal	1M	3'-SL	0.107885	0.420333	-0.10701	Vaginal	136	145.01 ± 33.68	139.35 [123.45, 159.06]	C-section	32	134.64 ± 39.41	123.02 [102.38, 168.61]
Delivery mode C-section vs Vaginal	1M	6'-SL	0.150374	0.460329	0.242295	Vaginal	136	413.26 ± 219.97	381.13 [249.21, 542.53]	C-section	32	488.83 ± 248.23	427.43 [336.88, 619.30]
Delivery mode C-section vs Vaginal	1M	LSTa	0.898841	0.954046	-0.0151803	Vaginal	136	12.47 ± 11.91	7.45 [4.72, 16.61]	C-section	32	12.33 ± 12.06	9.17 [5.21, 14.45]
Delivery mode C-section vs Vaginal	1M	LSTb	0.658404	0.866321	-0.0840869	Vaginal	136	82.80 ± 58.91	66.75 [40.17, 109.46]	C-section	32	78.12 ± 51.36	61.04 [37.58, 125.35]
Delivery mode C-section vs Vaginal	1M	LSTc	0.0718145	0.367297	0.31438	Vaginal	136	189.25 ± 151.20	157.54 [70.56, 265.13]	C-section	32	235.33 ± 169.95	211.50 [105.21, 303.29]
Delivery mode C-section vs Vaginal	1M	DSLNT	0.963117	0.976132	-0.0164346	Vaginal	136	246.60 ± 170.45	196.51 [105.40, 343.82]	C-section	32	243.80 ± 172.54	186.20 [122.37, 337.99]
Infant sex Male vs Female	1M	2'-FL	0.499777	0.759492	-0.0165451	Female	63	1948.00 ± 620.20	1850.90 [1523.72, 2409.79]	Male	106	1925.79 ± 731.84	1863.24 [1513.28, 2333.12]
Infant sex Male vs Female	1M	3-FL	0.880492	0.943384	0.0341439	Female	63	457.40 ± 260.82	424.67 [261.48, 573.43]	Male	106	468.35 ± 283.92	394.28 [280.81, 566.58]
Infant sex Male vs Female	1M	D-FL	0.427256	0.720094	-0.0327879	Female	63	281.17 ± 201.46	215.63 [172.46, 334.76]	Male	106	274.85 ± 288.82	213.30 [161.24, 285.33]
Infant sex Male vs Female	1M	LNnT	0.367451	0.68897	-0.0598071	Female	63	204.37 ± 72.13	197.79 [160.14, 227.42]	Male	106	196.07 ± 72.30	184.20 [148.90, 230.58]
Infant sex Male vs Female	1M	LNT	0.15409	0.462269	-0.258338	Female	63	976.08 ± 584.82	848.67 [605.48, 1174.64]	Male	106	816.06 ± 362.20	789.06 [549.79, 989.63]
Infant sex Male vs Female	1M	LNFP I	0.0590749	0.367283	-0.192665	Female	63	909.76 ± 610.26	757.20 [407.20, 1314.00]	Male	106	796.03 ± 601.68	663.82 [369.23, 1030.32]
Infant sex Male vs Female	1M	LNFP II	0.250535	0.565523	-0.191851	Female	63	386.92 ± 254.99	330.70 [221.48, 513.69]	Male	106	338.74 ± 217.84	293.71 [186.89, 429.96]
Infant sex Male vs Female	1M	LNDFH I	0.0263766	0.263766	-0.165035	Female	63	1617.12 ± 623.45	1590.86 [1117.04, 1964.72]	Male	106	1442.32 ± 685.21	1329.69 [921.57, 1798.15]
Infant sex Male vs Female	1M	LNDFH II	0.250715	0.565523	-0.341022	Female	63	46.13 ± 59.60	31.53 [14.63, 54.83]	Male	106	36.42 ± 35.87	23.47 [11.80, 45.85]
Infant sex Male vs Female	1M	3'-SL	0.80972	0.912869	-0.0102256	Female	63	143.52 ± 34.29	139.80 [118.49, 159.21]	Male	106	142.51 ± 35.41	136.51 [118.76, 160.26]
Infant sex Male vs Female	1M	6'-SL	0.26606	0.586897	-0.10295	Female	63	446.27 ± 226.32	438.60 [271.02, 567.23]	Male	106	415.54 ± 226.56	374.15 [248.23, 553.28]
Infant sex Male vs Female	1M	LSTa	0.986461	0.98976	0.0720587	Female	63	12.03 ± 10.23	7.91 [4.89, 15.90]	Male	106	12.65 ± 12.79	8.20 [4.75, 16.46]
Infant sex Male vs Female	1M	LSTb	0.0119851	0.171216	-0.305282	Female	63	92.98 ± 55.36	86.41 [49.78, 125.67]	Male	106	75.25 ± 57.61	61.87 [34.36, 92.09]
Infant sex Male vs Female	1M	LSTc	0.204875	0.52532	-0.163287	Female	63	211.71 ± 168.70	163.37 [100.79, 264.22]	Male	106	189.06 ± 146.70	162.50 [64.70, 273.36]
Infant sex Male vs Female	1M	DSLNT	0.606827	0.832184	-0.11535	Female	63	257.78 ± 171.38	227.97 [119.34, 366.52]	Male	106	237.97 ± 169.68	191.59 [101.38, 324.01]
Breastfeeding status @1M Mixed vs Exclusive	1M	2'-FL	0.176549	0.499666	0.11152	Exclusive	45	1826.37 ± 720.29	1743.31 [1346.81, 2142.67]	Mixed	124	1973.15 ± 678.14	1922.45 [1546.91, 2412.38]
Breastfeeding status @1M Mixed vs Exclusive	1M	3-FL	0.00103781	0.0584208	-0.411341	Exclusive	45	567.58 ± 309.02	508.39 [349.56, 621.29]	Mixed	124	426.78 ± 252.31	361.54 [235.32, 543.32]
Breastfeeding status @1M Mixed vs Exclusive	1M	D-FL	0.332105	0.65595	0.304557	Exclusive	45	236.43 ± 101.33	215.63 [163.99, 263.62]	Mixed	124	292.01 ± 295.26	214.92 [171.50, 315.88]
Breastfeeding status @1M Mixed vs Exclusive	1M	LNnT	0.201846	0.522016	0.119332	Exclusive	45	187.31 ± 67.04	176.45 [144.40, 224.63]	Mixed	124	203.46 ± 73.68	197.24 [153.31, 231.02]
Breastfeeding status @1M Mixed vs Exclusive	1M	LNT	0.143546	0.443957	0.209725	Exclusive	45	785.53 ± 392.17	693.86 [492.61, 887.96]	Mixed	124	908.44 ± 483.26	863.46 [605.17, 1091.19]
Breastfeeding status @1M Mixed vs Exclusive	1M	LNFP I	0.0025422	0.0762661	0.727027	Exclusive	45	566.21 ± 365.15	516.78 [302.18, 756.25]	Mixed	124	937.21 ± 645.19	757.43 [453.31, 1345.59]
Breastfeeding status @1M Mixed vs Exclusive	1M	LNFP II	0.222746	0.547545	-0.192983	Exclusive	45	392.78 ± 253.50	320.08 [215.54, 503.08]	Mixed	124	343.60 ± 224.48	295.19 [187.53, 444.98]
Breastfeeding status @1M Mixed vs Exclusive	1M	LNDFH I	0.0322658	0.275495	0.262923	Exclusive	45	1314.65 ± 539.07	1208.92 [925.71, 1615.56]	Mixed	124	1577.46 ± 695.74	1478.99 [1053.71, 1910.50]
Breastfeeding status @1M Mixed vs Exclusive	1M	LNDFH II	0.219949	0.547545	-0.583091	Exclusive	45	52.95 ± 67.82	31.50 [11.61, 68.94]	Mixed	124	35.35 ± 34.51	23.47 [13.17, 45.41]
Breastfeeding status @1M Mixed vs Exclusive	1M	3'-SL	0.584949	0.814964	0.0412478	Exclusive	45	139.91 ± 30.84	135.35 [118.28, 157.32]	Mixed	124	143.97 ± 36.32	139.76 [119.01, 160.60]
Breastfeeding status @1M Mixed vs Exclusive	1M	6'-SL	0.000274442	0.0584208	0.529775	Exclusive	45	322.12 ± 165.94	285.23 [201.21, 411.63]	Mixed	124	465.05 ± 233.68	434.63 [294.80, 581.79]
Breastfeeding status @1M Mixed vs Exclusive	1M	LSTa	0.123617	0.433525	0.520517	Exclusive	45	9.42 ± 6.77	7.37 [5.03, 11.34]	Mixed	124	13.51 ± 13.10	8.30 [4.68, 16.61]
Breastfeeding status @1M Mixed vs Exclusive	1M	LSTb	0.132948	0.433525	0.360525	Exclusive	45	67.75 ± 42.48	56.58 [38.10, 79.32]	Mixed	124	86.98 ± 61.11	74.64 [39.94, 118.26]
Breastfeeding status @1M Mixed vs Exclusive	1M	LSTc	0.000605141	0.0584208	0.770449	Exclusive	45	130.12 ± 92.08	108.80 [50.28, 183.52]	Mixed	124	221.96 ± 166.09	186.89 [97.64, 308.86]
Breastfeeding status @1M Mixed vs Exclusive	1M	DSLNT	0.0253795	0.262547	0.499237	Exclusive	45	188.25 ± 113.84	178.71 [95.77, 269.77]	Mixed	124	266.08 ± 182.34	218.31 [110.23, 373.44]
Maternal age ≥35 vs <35	4M	2'-FL	0.430086	0.720815	-0.125867	<35	102	1537.63 ± 961.96	1225.46 [910.22, 1950.93]	≥35	60	1409.16 ± 746.16	1162.41 [855.86, 1935.01]
Maternal age ≥35 vs <35	4M	3-FL	0.0692034	0.367297	0.146444	<35	102	1076.48 ± 497.10	938.92 [694.71, 1267.81]	≥35	60	1191.48 ± 499.75	1123.96 [787.41, 1413.25]
Maternal age ≥35 vs <35	4M	D-FL	0.462413	0.74184	0.210222	<35	102	351.00 ± 230.40	276.43 [207.67, 413.33]	≥35	60	406.06 ± 390.47	303.41 [228.70, 452.31]
Maternal age ≥35 vs <35	4M	LNnT	0.519869	0.774382	-0.11825	<35	102	106.62 ± 63.24	90.19 [61.76, 134.01]	≥35	60	98.23 ± 52.90	95.27 [52.71, 125.98]
Maternal age ≥35 vs <35	4M	LNT	0.580613	0.814964	0.0746727	<35	102	368.49 ± 250.55	301.63 [213.45, 479.58]	≥35	60	388.07 ± 233.16	336.25 [202.69, 559.97]
Maternal age ≥35 vs <35	4M	LNFP I	0.389842	0.696147	-0.227227	<35	102	254.09 ± 259.91	166.07 [106.25, 297.45]	≥35	60	217.06 ± 179.03	164.52 [93.13, 292.84]
Maternal age ≥35 vs <35	4M	LNFP II	0.0736733	0.368366	0.224468	<35	102	287.71 ± 199.08	222.82 [141.03, 356.20]	≥35	60	336.15 ± 191.46	302.48 [185.46, 467.94]
Maternal age ≥35 vs <35	4M	LNDFH I	0.674767	0.866681	0.166363	<35	102	1083.51 ± 662.63	1019.07 [518.31, 1609.86]	≥35	60	1215.95 ± 962.06	1062.71 [573.50, 1423.99]
Maternal age ≥35 vs <35	4M	LNDFH II	0.00308461	0.0841258	0.41001	<35	102	68.17 ± 71.84	41.20 [18.47, 86.76]	≥35	60	90.58 ± 77.78	71.21 [35.42, 127.22]
Maternal age ≥35 vs <35	4M	3'-SL	0.18244	0.502128	0.142201	<35	102	128.69 ± 65.70	122.99 [72.56, 174.48]	≥35	60	142.02 ± 68.02	134.39 [86.44, 186.40]
Maternal age ≥35 vs <35	4M	6'-SL	0.196146	0.514926	0.163573	<35	102	129.96 ± 116.34	81.50 [40.25, 211.89]	≥35	60	145.56 ± 111.50	114.45 [61.84, 207.96]
Maternal age ≥35 vs <35	4M	LSTa	0.417624	0.720094	0.168312	<35	102	4.74 ± 4.83	3.22 [1.17, 5.91]	≥35	60	5.33 ± 5.04	3.60 [1.17, 7.20]
Maternal age ≥35 vs <35	4M	LSTb	0.347885	0.669009	0.170713	<35	102	74.05 ± 73.68	67.36 [11.21, 107.13]	≥35	60	83.35 ± 74.28	67.59 [20.58, 109.90]
Maternal age ≥35 vs <35	4M	LSTc	0.218758	0.547545	0.169009	<35	102	78.92 ± 84.54	60.12 [8.91, 113.93]	≥35	60	88.73 ± 86.80	75.89 [12.40, 121.44]
Maternal age ≥35 vs <35	4M	DSLNT	0.315537	0.643953	0.233547	<35	102	76.87 ± 48.75	68.79 [40.61, 109.78]	≥35	60	90.38 ± 70.71	68.86 [48.27, 116.02]
Pre-pregnancy BMI <18.5 vs 18.5-25	4M	2'-FL	0.496842	0.759492	-0.122715	18.5-25	125	1458.49 ± 841.84	1217.81 [905.61, 1919.11]	<18.5	19	1339.56 ± 879.61	1073.09 [735.79, 1947.76]
Pre-pregnancy BMI ≥25 vs 18.5-25	4M	2'-FL	0.128948	0.433525	0.357077	18.5-25	125	1458.49 ± 841.84	1217.81 [905.61, 1919.11]	≥25	18	1868.07 ± 1137.66	1490.81 [1102.18, 2257.18]
Pre-pregnancy BMI <18.5 vs 18.5-25	4M	3-FL	0.899983	0.954046	-0.0754518	18.5-25	125	1131.02 ± 497.39	1023.84 [749.98, 1353.18]	<18.5	19	1073.39 ± 497.22	1170.12 [661.55, 1313.27]
Pre-pregnancy BMI ≥25 vs 18.5-25	4M	3-FL	0.899983	0.954046	-0.0608064	18.5-25	125	1131.02 ± 497.39	1023.84 [749.98, 1353.18]	≥25	18	1084.34 ± 541.56	880.79 [661.98, 1541.06]
Pre-pregnancy BMI <18.5 vs 18.5-25	4M	D-FL	0.311321	0.641234	-0.251852	18.5-25	125	358.65 ± 253.72	289.06 [209.02, 441.14]	<18.5	19	301.20 ± 186.30	245.55 [199.13, 326.54]
Pre-pregnancy BMI ≥25 vs 18.5-25	4M	D-FL	0.132453	0.433525	0.574153	18.5-25	125	358.65 ± 253.72	289.06 [209.02, 441.14]	≥25	18	533.96 ± 557.05	374.81 [258.63, 644.10]
Pre-pregnancy BMI <18.5 vs 18.5-25	4M	LNnT	0.338907	0.65595	-0.224299	18.5-25	125	102.48 ± 53.28	97.34 [60.91, 127.63]	<18.5	19	87.72 ± 55.04	80.40 [53.21, 103.44]
Pre-pregnancy BMI ≥25 vs 18.5-25	4M	LNnT	0.679029	0.866681	0.314008	18.5-25	125	102.48 ± 53.28	97.34 [60.91, 127.63]	≥25	18	127.40 ± 93.94	87.91 [60.68, 181.95]
Pre-pregnancy BMI <18.5 vs 18.5-25	4M	LNT	0.573916	0.812146	-0.162308	18.5-25	125	372.74 ± 242.32	301.70 [213.23, 479.03]	<18.5	19	333.08 ± 213.86	286.74 [155.25, 518.16]
Pre-pregnancy BMI ≥25 vs 18.5-25	4M	LNT	0.573916	0.812146	0.244699	18.5-25	125	372.74 ± 242.32	301.70 [213.23, 479.03]	≥25	18	441.64 ± 281.23	400.24 [265.92, 585.54]
Pre-pregnancy BMI <18.5 vs 18.5-25	4M	LNFP I	0.48232	0.75757	0.11167	18.5-25	125	219.72 ± 200.50	160.09 [105.74, 267.44]	<18.5	19	237.41 ± 237.43	122.31 [40.49, 390.92]
Pre-pregnancy BMI ≥25 vs 18.5-25	4M	LNFP I	0.379043	0.693998	0.816423	18.5-25	125	219.72 ± 200.50	160.09 [105.74, 267.44]	≥25	18	386.94 ± 369.92	249.27 [120.99, 598.75]
Pre-pregnancy BMI <18.5 vs 18.5-25	4M	LNFP II	0.263009	0.584465	-0.359574	18.5-25	125	310.74 ± 204.12	260.03 [162.47, 415.74]	<18.5	19	242.19 ± 167.11	199.00 [141.04, 257.01]
Pre-pregnancy BMI ≥25 vs 18.5-25	4M	LNFP II	0.424879	0.720094	0.118281	18.5-25	125	310.74 ± 204.12	260.03 [162.47, 415.74]	≥25	18	337.29 ± 169.28	299.70 [225.65, 484.97]
Pre-pregnancy BMI <18.5 vs 18.5-25	4M	LNDFH I	0.29475	0.637643	-0.243596	18.5-25	125	1097.65 ± 731.76	1016.44 [527.83, 1427.49]	<18.5	19	927.12 ± 643.95	719.38 [498.24, 1213.92]
Pre-pregnancy BMI ≥25 vs 18.5-25	4M	LNDFH I	0.15385	0.462269	0.536281	18.5-25	125	1097.65 ± 731.76	1016.44 [527.83, 1427.49]	≥25	18	1591.85 ± 1111.51	1426.12 [963.35, 1956.07]
Pre-pregnancy BMI <18.5 vs 18.5-25	4M	LNDFH II	0.382447	0.693998	-0.359038	18.5-25	125	75.51 ± 70.11	53.34 [26.75, 100.84]	<18.5	19	58.87 ± 56.85	49.34 [21.70, 74.57]
Pre-pregnancy BMI ≥25 vs 18.5-25	4M	LNDFH II	0.382447	0.693998	0.430279	18.5-25	125	75.51 ± 70.11	53.34 [26.75, 100.84]	≥25	18	101.74 ± 111.68	77.48 [23.06, 113.63]
Pre-pregnancy BMI <18.5 vs 18.5-25	4M	3'-SL	0.0716435	0.367297	-0.400512	18.5-25	125	137.13 ± 69.71	129.05 [76.35, 183.52]	<18.5	19	103.89 ± 49.21	89.17 [61.88, 134.77]
Pre-pregnancy BMI ≥25 vs 18.5-25	4M	3'-SL	0.57385	0.812146	0.0374905	18.5-25	125	137.13 ± 69.71	129.05 [76.35, 183.52]	≥25	18	140.74 ± 54.40	142.75 [95.58, 190.57]
Pre-pregnancy BMI <18.5 vs 18.5-25	4M	6'-SL	0.141574	0.442444	-0.43164	18.5-25	125	133.50 ± 112.04	94.15 [47.31, 188.76]	<18.5	19	98.98 ± 104.43	41.71 [29.42, 157.00]
Pre-pregnancy BMI ≥25 vs 18.5-25	4M	6'-SL	0.141574	0.442444	0.509861	18.5-25	125	133.50 ± 112.04	94.15 [47.31, 188.76]	≥25	18	190.09 ± 127.70	186.68 [104.29, 256.78]
Pre-pregnancy BMI <18.5 vs 18.5-25	4M	LSTa	0.141582	0.442444	-0.358992	18.5-25	125	4.72 ± 4.35	3.45 [1.17, 5.95]	<18.5	19	3.68 ± 4.58	1.17 [1.17, 4.48]
Pre-pregnancy BMI ≥25 vs 18.5-25	4M	LSTa	0.141582	0.442444	0.762763	18.5-25	125	4.72 ± 4.35	3.45 [1.17, 5.95]	≥25	18	8.00 ± 7.43	5.64 [1.65, 12.16]
Pre-pregnancy BMI <18.5 vs 18.5-25	4M	LSTb	0.101368	0.416583	-0.647287	18.5-25	125	76.80 ± 73.54	66.78 [11.80, 107.55]	<18.5	19	49.04 ± 50.25	22.45 [4.57, 91.31]
Pre-pregnancy BMI ≥25 vs 18.5-25	4M	LSTb	0.39726	0.701047	0.548499	18.5-25	125	76.80 ± 73.54	66.78 [11.80, 107.55]	≥25	18	112.33 ± 85.35	106.03 [37.03, 172.96]
Pre-pregnancy BMI <18.5 vs 18.5-25	4M	LSTc	0.096127	0.400529	-0.525164	18.5-25	125	78.10 ± 74.57	72.08 [11.00, 119.54]	<18.5	19	54.27 ± 66.22	20.44 [1.76, 101.98]
Pre-pregnancy BMI ≥25 vs 18.5-25	4M	LSTc	0.216499	0.547545	0.876299	18.5-25	125	78.10 ± 74.57	72.08 [11.00, 119.54]	≥25	18	143.36 ± 136.65	104.48 [42.12, 219.08]
Pre-pregnancy BMI <18.5 vs 18.5-25	4M	DSLNT	0.607494	0.832184	-0.176674	18.5-25	125	79.52 ± 51.47	67.48 [41.85, 105.88]	<18.5	19	70.36 ± 41.07	74.10 [41.56, 94.42]
Pre-pregnancy BMI ≥25 vs 18.5-25	4M	DSLNT	0.607494	0.832184	0.472288	18.5-25	125	79.52 ± 51.47	67.48 [41.85, 105.88]	≥25	18	110.33 ± 98.62	97.18 [24.68, 146.52]
Parity Multipara vs Primipara	4M	2'-FL	0.710826	0.884846	0.00338045	Primipara	64	1528.20 ± 938.82	1194.51 [885.87, 1964.26]	Multipara	99	1531.79 ± 1080.25	1230.80 [907.51, 1920.35]
Parity Multipara vs Primipara	4M	3-FL	0.728303	0.888857	-0.0677235	Primipara	64	1146.42 ± 546.05	992.14 [752.10, 1460.43]	Multipara	99	1093.85 ± 472.24	1054.89 [724.07, 1316.37]
Parity Multipara vs Primipara	4M	D-FL	0.0814192	0.372744	-0.238763	Primipara	64	427.84 ± 327.53	302.90 [218.02, 507.96]	Multipara	99	362.58 ± 391.39	287.23 [209.10, 409.93]
Parity Multipara vs Primipara	4M	LNnT	0.00414777	0.0931414	0.353451	Primipara	64	88.97 ± 55.42	75.29 [48.96, 112.67]	Multipara	99	113.67 ± 60.61	103.92 [68.61, 146.28]
Parity Multipara vs Primipara	4M	LNT	0.0072111	0.113859	0.276148	Primipara	64	332.46 ± 254.87	245.69 [153.88, 419.32]	Multipara	99	402.60 ± 232.36	361.13 [249.66, 520.13]
Parity Multipara vs Primipara	4M	LNFP I	0.0648866	0.367283	0.298335	Primipara	64	217.88 ± 247.02	144.93 [73.53, 249.91]	Multipara	99	267.93 ± 257.01	189.35 [117.13, 303.34]
Parity Multipara vs Primipara	4M	LNFP II	0.0722352	0.367297	0.228965	Primipara	64	275.33 ± 196.99	204.19 [140.29, 388.49]	Multipara	99	322.68 ± 196.57	285.74 [177.50, 432.88]
Parity Multipara vs Primipara	4M	LNDFH I	0.180383	0.502128	0.0517428	Primipara	64	1106.37 ± 904.05	793.91 [468.03, 1516.91]	Multipara	99	1146.77 ± 700.84	1109.64 [591.38, 1428.94]
Parity Multipara vs Primipara	4M	LNDFH II	0.190022	0.507441	0.224225	Primipara	64	69.09 ± 66.71	37.71 [18.12, 94.22]	Multipara	99	80.70 ± 79.18	56.49 [28.13, 98.02]
Parity Multipara vs Primipara	4M	3'-SL	0.173032	0.494378	0.103735	Primipara	64	130.38 ± 78.07	113.45 [71.75, 185.92]	Multipara	99	140.10 ± 72.40	133.67 [88.02, 182.25]
Parity Multipara vs Primipara	4M	6'-SL	0.238169	0.562604	0.0244769	Primipara	64	134.95 ± 132.33	73.78 [36.16, 221.30]	Multipara	99	137.26 ± 101.83	113.65 [53.22, 200.15]
Parity Multipara vs Primipara	4M	LSTa	0.000489473	0.0584208	0.522556	Primipara	64	3.92 ± 5.11	1.17 [1.17, 4.50]	Multipara	99	5.63 ± 4.64	4.64 [1.17, 7.39]
Parity Multipara vs Primipara	4M	LSTb	0.0043466	0.0931414	0.361532	Primipara	64	66.35 ± 80.29	29.41 [8.66, 96.83]	Multipara	99	85.25 ± 68.52	76.13 [26.86, 118.16]
Parity Multipara vs Primipara	4M	LSTc	0.00510825	0.102165	0.536881	Primipara	64	65.30 ± 75.70	28.87 [7.29, 110.05]	Multipara	99	94.75 ± 89.55	84.24 [20.23, 122.43]
Parity Multipara vs Primipara	4M	DSLNT	0.0339778	0.275495	0.203303	Primipara	64	75.11 ± 60.24	57.45 [18.75, 110.94]	Multipara	99	86.47 ± 56.13	74.10 [51.99, 114.16]
Delivery mode C-section vs Vaginal	4M	2'-FL	0.171177	0.493779	0.327259	Vaginal	134	1469.80 ± 868.17	1210.73 [892.51, 1936.47]	C-section	28	1844.05 ± 1562.93	1315.47 [943.32, 2071.77]
Delivery mode C-section vs Vaginal	4M	3-FL	0.809833	0.912869	-0.0258002	Vaginal	134	1120.11 ± 519.30	1051.54 [722.57, 1393.73]	C-section	28	1100.25 ± 419.27	991.67 [840.31, 1217.56]
Delivery mode C-section vs Vaginal	4M	D-FL	0.224494	0.547545	0.39338	Vaginal	134	369.71 ± 305.84	288.86 [207.67, 426.25]	C-section	28	485.61 ± 581.23	317.30 [264.92, 448.11]
Delivery mode C-section vs Vaginal	4M	LNnT	0.446541	0.72412	-0.191418	Vaginal	134	106.00 ± 62.32	97.19 [58.88, 132.79]	C-section	28	92.83 ± 45.12	79.77 [68.19, 123.88]
Delivery mode C-section vs Vaginal	4M	LNT	0.423455	0.720094	-0.136822	Vaginal	134	379.74 ± 248.44	323.82 [214.02, 499.79]	C-section	28	345.38 ± 219.16	282.00 [187.40, 435.66]
Delivery mode C-section vs Vaginal	4M	LNFP I	0.933305	0.96217	0.0247598	Vaginal	134	247.74 ± 243.25	167.25 [100.16, 299.96]	C-section	28	252.02 ± 306.93	162.04 [104.19, 242.23]
Delivery mode C-section vs Vaginal	4M	LNFP II	0.621782	0.835908	-0.113138	Vaginal	134	308.17 ± 205.82	240.62 [154.55, 420.37]	C-section	28	284.92 ± 157.75	287.58 [177.11, 380.75]
Delivery mode C-section vs Vaginal	4M	LNDFH I	0.930147	0.96217	-0.0804744	Vaginal	134	1144.14 ± 820.48	1051.52 [530.23, 1498.47]	C-section	28	1082.07 ± 605.51	942.51 [561.91, 1479.29]
Delivery mode C-section vs Vaginal	4M	LNDFH II	0.972447	0.98227	-0.264661	Vaginal	134	78.73 ± 78.98	53.14 [23.32, 99.43]	C-section	28	65.53 ± 48.67	54.28 [31.58, 93.11]
Delivery mode C-section vs Vaginal	4M	3'-SL	0.386326	0.693998	0.231398	Vaginal	134	132.60 ± 65.66	129.33 [74.57, 181.41]	C-section	28	155.67 ± 107.67	123.06 [84.01, 190.44]
Delivery mode C-section vs Vaginal	4M	6'-SL	0.188851	0.507441	0.19658	Vaginal	134	133.50 ± 117.47	89.22 [40.70, 205.85]	C-section	28	152.99 ± 99.74	147.87 [74.20, 233.37]
Delivery mode C-section vs Vaginal	4M	LSTa	0.855264	0.933016	-0.150487	Vaginal	134	5.07 ± 5.01	3.36 [1.17, 6.74]	C-section	28	4.57 ± 4.33	4.23 [1.17, 5.62]
Delivery mode C-section vs Vaginal	4M	LSTb	0.564754	0.812146	0.185818	Vaginal	134	76.26 ± 75.00	64.06 [12.01, 107.71]	C-section	28	86.74 ± 68.82	83.47 [17.69, 134.73]
Delivery mode C-section vs Vaginal	4M	LSTc	0.23809	0.562604	0.341651	Vaginal	134	79.89 ± 84.55	70.19 [9.28, 118.57]	C-section	28	101.23 ± 89.32	74.80 [22.24, 160.26]
Delivery mode C-section vs Vaginal	4M	DSLNT	0.97714	0.983698	0.093115	Vaginal	134	80.71 ± 53.66	69.85 [41.85, 112.54]	C-section	28	86.09 ± 75.84	66.23 [47.65, 105.92]
Infant sex Male vs Female	4M	2'-FL	0.443075	0.72412	0.04215	Female	65	1503.58 ± 799.74	1261.82 [930.11, 1960.59]	Male	98	1548.16 ± 1152.66	1186.61 [869.66, 1945.35]
Infant sex Male vs Female	4M	3-FL	0.0415347	0.303912	0.230673	Female	65	1009.28 ± 424.57	923.67 [699.60, 1251.98]	Male	98	1184.27 ± 537.40	1115.17 [756.08, 1483.63]
Infant sex Male vs Female	4M	D-FL	0.687567	0.866681	0.0571909	Female	65	378.99 ± 331.64	289.06 [220.60, 411.56]	Male	98	394.31 ± 391.77	298.17 [192.61, 439.63]
Infant sex Male vs Female	4M	LNnT	0.237064	0.562604	-0.125377	Female	65	109.45 ± 59.92	97.90 [70.49, 139.96]	Male	98	100.34 ± 59.57	86.57 [54.80, 127.28]
Infant sex Male vs Female	4M	LNT	0.086175	0.372744	-0.299258	Female	65	422.66 ± 280.98	361.13 [220.29, 536.20]	Male	98	343.49 ± 209.98	283.86 [184.70, 458.62]
Infant sex Male vs Female	4M	LNFP I	0.00408829	0.0931414	-0.272377	Female	65	276.92 ± 219.57	204.97 [130.20, 361.38]	Male	98	229.28 ± 273.22	148.84 [90.22, 240.41]
Infant sex Male vs Female	4M	LNFP II	0.615545	0.835908	-0.0785769	Female	65	314.10 ± 208.29	242.60 [168.77, 401.54]	Male	98	297.45 ± 190.80	252.80 [155.60, 404.26]
Infant sex Male vs Female	4M	LNDFH I	0.0112544	0.168816	-0.322518	Female	65	1285.76 ± 841.36	1181.68 [662.90, 1715.25]	Male	98	1028.19 ± 730.71	937.76 [466.45, 1386.42]
Infant sex Male vs Female	4M	LNDFH II	0.738215	0.888857	-0.0894002	Female	65	79.00 ± 87.08	53.78 [27.41, 89.36]	Male	98	74.25 ± 65.31	50.81 [21.77, 107.27]
Infant sex Male vs Female	4M	3'-SL	0.685987	0.866681	0.0433356	Female	65	133.83 ± 57.01	132.22 [83.63, 176.97]	Male	98	137.91 ± 84.50	123.04 [72.05, 184.34]
Infant sex Male vs Female	4M	6'-SL	0.262303	0.584465	0.0307753	Female	65	134.60 ± 100.67	97.55 [53.41, 193.81]	Male	98	137.51 ± 123.13	88.15 [38.39, 224.70]
Infant sex Male vs Female	4M	LSTa	0.486821	0.758318	-0.10459	Female	65	5.18 ± 4.92	3.83 [1.17, 5.95]	Male	98	4.82 ± 4.88	2.82 [1.17, 6.51]
Infant sex Male vs Female	4M	LSTb	0.0167884	0.209855	-0.398297	Female	65	91.03 ± 82.18	77.04 [22.45, 131.35]	Male	98	69.07 ± 66.51	65.45 [9.91, 102.64]
Infant sex Male vs Female	4M	LSTc	0.0685901	0.367297	-0.207383	Female	65	90.47 ± 96.39	67.14 [14.81, 120.89]	Male	98	78.36 ± 77.35	72.01 [7.38, 121.30]
Infant sex Male vs Female	4M	DSLNT	0.0239083	0.25616	-0.237693	Female	65	90.25 ± 53.80	71.18 [52.66, 131.58]	Male	98	76.54 ± 60.06	65.59 [38.36, 103.88]
Breastfeeding status @1M Mixed vs Exclusive	4M	2'-FL	0.0391055	0.293291	0.320626	Exclusive	46	1298.43 ± 875.15	1062.35 [820.79, 1593.43]	Mixed	117	1621.58 ± 1066.64	1339.29 [926.35, 1987.61]
Breastfeeding status @1M Mixed vs Exclusive	4M	3-FL	0.0639773	0.367283	-0.177607	Exclusive	46	1215.55 ± 498.59	1190.63 [752.61, 1565.22]	Mixed	117	1074.75 ± 499.19	956.14 [703.52, 1283.60]
Breastfeeding status @1M Mixed vs Exclusive	4M	D-FL	0.0234895	0.25616	0.469953	Exclusive	46	304.14 ± 170.10	261.47 [172.29, 407.75]	Mixed	117	421.25 ± 417.10	319.75 [220.60, 452.15]
Breastfeeding status @1M Mixed vs Exclusive	4M	LNnT	0.61642	0.835908	0.1369	Exclusive	46	97.04 ± 50.52	91.62 [60.79, 124.72]	Mixed	117	106.70 ± 62.93	91.74 [58.86, 144.47]
Breastfeeding status @1M Mixed vs Exclusive	4M	LNT	0.757001	0.890589	0.0934605	Exclusive	46	357.87 ± 213.83	295.12 [213.45, 489.86]	Mixed	117	381.82 ± 254.25	331.71 [204.88, 500.12]
Breastfeeding status @1M Mixed vs Exclusive	4M	LNFP I	0.0514653	0.35906	0.570756	Exclusive	46	184.14 ± 202.53	142.03 [99.40, 204.94]	Mixed	117	273.50 ± 267.58	178.30 [107.78, 339.91]
Breastfeeding status @1M Mixed vs Exclusive	4M	LNFP II	0.425326	0.720094	-0.119348	Exclusive	46	322.47 ± 203.19	282.54 [178.06, 433.30]	Mixed	117	296.86 ± 195.62	242.60 [154.70, 401.54]
Breastfeeding status @1M Mixed vs Exclusive	4M	LNDFH I	0.0151068	0.197045	0.436506	Exclusive	46	902.12 ± 628.33	693.61 [483.17, 1235.62]	Mixed	117	1220.85 ± 822.99	1135.15 [588.06, 1625.37]
Breastfeeding status @1M Mixed vs Exclusive	4M	LNDFH II	0.372865	0.693878	-0.184729	Exclusive	46	83.33 ± 75.99	60.26 [27.14, 95.08]	Mixed	117	73.32 ± 74.10	49.34 [23.83, 100.84]
Breastfeeding status @1M Mixed vs Exclusive	4M	3'-SL	0.433042	0.721736	0.124838	Exclusive	46	127.98 ± 67.02	115.31 [69.72, 174.85]	Mixed	117	139.55 ± 77.39	131.52 [78.45, 185.45]
Breastfeeding status @1M Mixed vs Exclusive	4M	6'-SL	0.00716411	0.113859	0.670426	Exclusive	46	95.71 ± 79.97	60.29 [35.22, 164.22]	Mixed	117	152.33 ± 121.98	107.36 [47.31, 235.36]
Breastfeeding status @1M Mixed vs Exclusive	4M	LSTa	0.189953	0.507441	0.246145	Exclusive	46	4.38 ± 5.04	1.93 [1.17, 5.76]	Mixed	117	5.19 ± 4.83	3.83 [1.17, 7.13]
Breastfeeding status @1M Mixed vs Exclusive	4M	LSTb	0.444402	0.72412	0.359702	Exclusive	46	64.68 ± 57.97	52.13 [14.27, 106.36]	Mixed	117	83.00 ± 78.67	74.60 [12.63, 114.26]
Breastfeeding status @1M Mixed vs Exclusive	4M	LSTc	0.103486	0.419539	0.656402	Exclusive	46	58.85 ± 56.55	35.55 [9.22, 104.54]	Mixed	117	92.75 ± 92.79	73.97 [12.39, 130.19]
Breastfeeding status @1M Mixed vs Exclusive	4M	DSLNT	0.683215	0.866681	0.0638765	Exclusive	46	79.43 ± 42.54	76.93 [52.10, 102.41]	Mixed	117	83.02 ± 63.01	66.93 [40.72, 117.45]
Breastfeeding status @4M Mixed vs Exclusive	4M	2'-FL	0.131474	0.433525	0.24389	Exclusive	75	1391.97 ± 890.14	1090.94 [868.16, 1716.42]	Mixed	88	1648.35 ± 1117.22	1368.09 [922.66, 2055.97]
Breastfeeding status @4M Mixed vs Exclusive	4M	3-FL	0.350408	0.669079	-0.0391001	Exclusive	75	1130.81 ± 453.22	1098.93 [736.19, 1374.97]	Mixed	88	1100.58 ± 541.50	962.36 [716.10, 1312.34]
Breastfeeding status @4M Mixed vs Exclusive	4M	D-FL	0.00136315	0.0584208	0.656568	Exclusive	75	296.08 ± 146.51	273.59 [196.61, 368.71]	Mixed	88	466.72 ± 469.39	335.97 [236.17, 484.35]
Breastfeeding status @4M Mixed vs Exclusive	4M	LNnT	0.695975	0.869969	0.0167586	Exclusive	75	103.32 ± 53.74	97.74 [63.87, 125.58]	Mixed	88	104.53 ± 64.64	87.17 [54.06, 136.20]
Breastfeeding status @4M Mixed vs Exclusive	4M	LNT	0.859764	0.933101	0.0325663	Exclusive	75	370.49 ± 214.05	301.70 [219.63, 514.39]	Mixed	88	378.95 ± 266.55	328.18 [191.32, 479.21]
Breastfeeding status @4M Mixed vs Exclusive	4M	LNFP I	0.301132	0.637643	0.3512	Exclusive	75	216.12 ± 211.83	148.52 [100.13, 244.74]	Mixed	88	275.69 ± 282.65	172.96 [100.67, 341.52]
Breastfeeding status @4M Mixed vs Exclusive	4M	LNFP II	0.861563	0.933101	0.0374061	Exclusive	75	299.84 ± 198.38	223.41 [172.30, 358.11]	Mixed	88	307.71 ± 197.80	260.21 [154.65, 422.77]
Breastfeeding status @4M Mixed vs Exclusive	4M	LNDFH I	0.00217945	0.0726482	0.505643	Exclusive	75	921.97 ± 592.18	768.09 [480.35, 1303.90]	Mixed	88	1308.97 ± 881.97	1207.43 [585.39, 1680.96]
Breastfeeding status @4M Mixed vs Exclusive	4M	LNDFH II	0.90884	0.960042	0.136332	Exclusive	75	72.28 ± 67.59	51.30 [25.98, 87.33]	Mixed	88	79.44 ± 80.22	56.41 [23.22, 112.17]
Breastfeeding status @4M Mixed vs Exclusive	4M	3'-SL	0.03301	0.275495	0.239743	Exclusive	75	124.16 ± 67.74	113.02 [65.01, 167.27]	Mixed	88	146.61 ± 78.88	136.43 [87.40, 185.91]
Breastfeeding status @4M Mixed vs Exclusive	4M	6'-SL	0.00131246	0.0584208	0.711917	Exclusive	75	101.42 ± 85.84	74.89 [36.08, 161.22]	Mixed	88	166.12 ± 127.07	134.68 [58.12, 244.43]
Breastfeeding status @4M Mixed vs Exclusive	4M	LSTa	0.918666	0.960974	-0.0819369	Exclusive	75	5.11 ± 5.25	3.19 [1.17, 7.12]	Mixed	88	4.83 ± 4.57	3.79 [1.17, 5.85]
Breastfeeding status @4M Mixed vs Exclusive	4M	LSTb	0.0286898	0.275495	0.501074	Exclusive	75	63.58 ± 57.73	60.76 [9.61, 107.65]	Mixed	88	89.98 ± 83.41	75.36 [26.79, 118.61]
Breastfeeding status @4M Mixed vs Exclusive	4M	LSTc	0.0139548	0.190293	0.731005	Exclusive	75	61.34 ± 59.17	57.03 [7.87, 105.00]	Mixed	88	101.81 ± 99.15	77.41 [16.73, 147.36]
Breastfeeding status @4M Mixed vs Exclusive	4M	DSLNT	0.0387349	0.293291	0.387676	Exclusive	75	70.31 ± 43.16	62.12 [39.42, 96.84]	Mixed	88	91.98 ± 66.57	70.53 [47.68, 127.47]
Abbreviations: 0M, colostrum; 1M, 1-month milk; 2’-FL, 2’-fucosyllactose; 3-FL, 3-fucosyllactose; 3’-SL, 3’-sialyllactose; 4M, 4-month milk; 6’-SL, 6’-sialyllactose; BMI, body mass index; C-section, Cesarean section; D-FL, difucosyllactose; DSLNT, disialyllacto-N-tetraose; HMO, human milk oligosaccharide; IQR, interquartile range; LNDFH I/II, lacto-N-difucohexaose I/II; LNFP I/II, lacto-N-fucopen…

## Sheet: Supplymentary Table 10
Supplementary Table 10. Associations between human milk oligosaccharide concentrations and maternal or infant characteristics in Se⁻Le⁺ group.
Characteristics group vs reference	Timepoint	HMO	p-value	q-value	log2_FC	reference group	reference n	reference mean ± sd (mg/L)	reference median [IQR] (mg/L)	comparison group	comparison n	reference mean ± sd (mg/L)	reference median [IQR] (mg/L)
Maternal age ≥35 vs <35	0M	2'-FL	0.396282	0.948206	-0.0937969	<35	12	39.60 ± 14.32	37.39 [34.39, 41.81]	≥35	12	37.11 ± 19.51	30.72 [26.95, 48.67]
Maternal age ≥35 vs <35	0M	3-FL	0.881773	0.985023	0.00527147	<35	12	898.22 ± 399.09	825.46 [631.13, 1213.25]	≥35	12	901.50 ± 387.86	881.62 [678.26, 958.66]
Maternal age ≥35 vs <35	0M	D-FL	0.647154	0.958431	0.657654	<35	12	34.15 ± 28.45	27.55 [12.43, 46.87]	≥35	12	53.88 ± 56.37	24.24 [18.53, 105.67]
Maternal age ≥35 vs <35	0M	LNnT	0.12444	0.728429	-0.345677	<35	12	611.50 ± 233.77	563.38 [407.54, 721.56]	≥35	12	481.22 ± 234.77	428.83 [319.78, 632.69]
Maternal age ≥35 vs <35	0M	LNT	0.182021	0.752295	-0.302205	<35	12	2834.59 ± 1095.52	2362.51 [1955.16, 3564.07]	≥35	12	2298.89 ± 1191.00	2343.79 [1236.70, 3064.32]
Maternal age ≥35 vs <35	0M	LNFP I	0.588565	0.948206	0.044256	<35	12	37.34 ± 22.73	27.55 [23.64, 44.21]	≥35	12	38.51 ± 28.10	35.47 [17.93, 51.00]
Maternal age ≥35 vs <35	0M	LNFP II	0.111339	0.728429	-0.465945	<35	12	1884.67 ± 838.95	1817.95 [1127.71, 2276.69]	≥35	12	1364.50 ± 716.99	1314.34 [909.22, 1748.66]
Maternal age ≥35 vs <35	0M	LNDFH I	0.397063	0.948206	-0.197561	<35	12	215.26 ± 130.97	165.70 [107.42, 310.51]	≥35	12	187.72 ± 114.24	145.20 [115.70, 258.43]
Maternal age ≥35 vs <35	0M	LNDFH II	0.17758	0.752295	-0.607253	<35	12	517.34 ± 319.67	565.30 [232.70, 676.94]	≥35	12	339.61 ± 264.13	271.73 [170.14, 440.16]
Maternal age ≥35 vs <35	0M	3'-SL	0.772735	0.965919	0.016147	<35	12	253.75 ± 97.62	252.10 [186.77, 280.66]	≥35	12	256.61 ± 71.46	258.82 [205.90, 290.28]
Maternal age ≥35 vs <35	0M	6'-SL	0.949948	0.998158	-0.00569465	<35	12	554.39 ± 156.89	508.03 [478.94, 634.54]	≥35	12	552.21 ± 154.91	542.88 [450.50, 645.41]
Maternal age ≥35 vs <35	0M	LSTa	0.302703	0.946724	-0.324507	<35	12	80.62 ± 49.60	68.93 [44.52, 104.14]	≥35	12	64.38 ± 56.28	48.77 [34.75, 66.74]
Maternal age ≥35 vs <35	0M	LSTb	0.0417845	0.443768	-0.545617	<35	12	169.27 ± 59.51	169.54 [116.95, 204.19]	≥35	12	115.97 ± 61.28	106.61 [67.25, 167.57]
Maternal age ≥35 vs <35	0M	LSTc	0.406235	0.948206	-0.221111	<35	12	664.74 ± 352.33	603.50 [454.63, 687.19]	≥35	12	570.28 ± 210.87	549.17 [439.20, 677.93]
Maternal age ≥35 vs <35	0M	DSLNT	0.702824	0.958431	-0.0922883	<35	12	565.86 ± 197.14	492.96 [425.64, 675.53]	≥35	12	530.79 ± 144.12	500.50 [424.92, 630.62]
Parity Multipara vs Primipara	0M	2'-FL	0.839009	0.985023	0.206308	Primipara	12	35.62 ± 9.91	36.00 [28.56, 41.81]	Multipara	12	41.09 ± 21.79	35.95 [30.36, 52.27]
Parity Multipara vs Primipara	0M	3-FL	0.00012751	0.0153012	-0.874818	Primipara	12	1164.62 ± 342.32	1116.96 [906.84, 1415.52]	Multipara	12	635.10 ± 198.96	664.80 [522.94, 743.45]
Parity Multipara vs Primipara	0M	D-FL	4.33938e-05	0.0104145	-2.30452	Primipara	12	73.21 ± 47.59	70.27 [33.55, 105.67]	Multipara	12	14.82 ± 8.68	14.88 [7.25, 21.91]
Parity Multipara vs Primipara	0M	LNnT	0.00100784	0.0806273	0.820384	Primipara	12	395.07 ± 144.45	393.74 [320.35, 464.57]	Multipara	12	697.65 ± 219.59	710.98 [600.22, 785.90]
Parity Multipara vs Primipara	0M	LNT	0.00370302	0.136489	0.876557	Primipara	12	1810.12 ± 761.83	1910.78 [1236.70, 2271.67]	Multipara	12	3323.36 ± 972.50	3333.70 [2736.02, 3984.36]
Parity Multipara vs Primipara	0M	LNFP I	0.540022	0.948206	0.390502	Primipara	12	32.82 ± 24.01	23.38 [19.22, 33.10]	Multipara	12	43.03 ± 25.95	40.99 [28.06, 51.00]
Parity Multipara vs Primipara	0M	LNFP II	0.865262	0.985023	-0.0694794	Primipara	12	1663.70 ± 825.01	1817.95 [1115.35, 2104.99]	Multipara	12	1585.47 ± 825.54	1279.01 [1025.35, 1748.66]
Parity Multipara vs Primipara	0M	LNDFH I	0.049725	0.459	-0.879875	Primipara	12	261.10 ± 125.97	253.92 [150.94, 358.85]	Multipara	12	141.88 ± 83.66	119.18 [99.89, 169.15]
Parity Multipara vs Primipara	0M	LNDFH II	0.034058	0.408696	-1.02945	Primipara	12	575.18 ± 328.64	605.14 [372.55, 728.14]	Multipara	12	281.78 ± 184.99	217.63 [147.89, 413.66]
Parity Multipara vs Primipara	0M	3'-SL	0.128601	0.731547	-0.304385	Primipara	12	282.00 ± 92.74	275.23 [239.02, 300.10]	Multipara	12	228.36 ± 66.85	234.53 [186.77, 272.76]
Parity Multipara vs Primipara	0M	6'-SL	0.591896	0.948206	0.107246	Primipara	12	532.74 ± 127.29	525.98 [462.65, 635.33]	Multipara	12	573.86 ± 177.46	524.98 [471.74, 644.62]
Parity Multipara vs Primipara	0M	LSTa	0.0932762	0.658421	0.871825	Primipara	12	51.24 ± 24.43	52.66 [34.32, 66.74]	Multipara	12	93.77 ± 64.71	68.11 [43.73, 144.60]
Parity Multipara vs Primipara	0M	LSTb	0.399003	0.948206	0.152849	Primipara	12	135.07 ± 76.42	114.10 [92.54, 172.44]	Multipara	12	150.17 ± 53.68	169.54 [106.03, 190.87]
Parity Multipara vs Primipara	0M	LSTc	0.614866	0.95205	0.19417	Primipara	12	576.02 ± 169.63	647.09 [454.34, 687.19]	Multipara	12	659.00 ± 375.42	524.74 [452.62, 672.67]
Parity Multipara vs Primipara	0M	DSLNT	0.0206883	0.354656	-0.397133	Primipara	12	623.32 ± 171.65	609.46 [507.62, 700.01]	Multipara	12	473.33 ± 136.27	433.92 [409.92, 480.74]
Infant sex Male vs Female	0M	2'-FL	0.890015	0.985023	0.175479	Female	12	36.02 ± 13.09	34.70 [26.98, 42.58]	Male	12	40.68 ± 20.15	39.17 [29.02, 49.68]
Infant sex Male vs Female	0M	3-FL	0.0172494	0.344988	0.566415	Female	12	725.45 ± 311.79	686.83 [522.94, 862.25]	Male	12	1074.27 ± 382.27	941.47 [835.80, 1307.81]
Infant sex Male vs Female	0M	D-FL	0.00404462	0.136489	2.13982	Female	12	16.28 ± 8.72	15.36 [7.37, 20.81]	Male	12	71.75 ± 49.45	70.27 [31.49, 105.67]
Infant sex Male vs Female	0M	LNnT	0.0440077	0.443768	-0.502936	Female	12	640.64 ± 241.94	654.91 [442.08, 752.42]	Male	12	452.08 ± 202.72	397.82 [320.35, 599.69]
Infant sex Male vs Female	0M	LNT	0.0125866	0.274616	-0.739421	Female	12	3210.47 ± 1054.31	3333.70 [2187.96, 3984.36]	Male	12	1923.01 ± 871.48	1931.86 [1236.70, 2745.77]
Infant sex Male vs Female	0M	LNFP I	0.726144	0.958431	-0.0586159	Female	12	38.70 ± 26.73	31.15 [20.33, 46.18]	Male	12	37.16 ± 24.31	27.55 [20.23, 49.30]
Infant sex Male vs Female	0M	LNFP II	0.396646	0.948206	-0.217119	Female	12	1746.60 ± 877.62	1433.23 [1025.35, 2351.57]	Male	12	1502.57 ± 750.21	1649.28 [1062.36, 1965.62]
Infant sex Male vs Female	0M	LNDFH I	0.336733	0.946724	1.09829	Female	12	128.30 ± 38.43	114.05 [105.12, 138.62]	Male	12	274.68 ± 132.11	316.42 [187.10, 358.85]
Infant sex Male vs Female	0M	LNDFH II	0.184939	0.752295	0.59606	Female	12	341.20 ± 268.33	258.34 [147.89, 446.62]	Male	12	515.75 ± 317.11	553.30 [252.79, 676.94]
Infant sex Male vs Female	0M	3'-SL	0.0409378	0.443768	0.401446	Female	12	219.90 ± 62.09	219.60 [182.09, 252.34]	Male	12	290.46 ± 89.83	280.70 [252.38, 306.50]
Infant sex Male vs Female	0M	6'-SL	0.0206125	0.354656	-0.358214	Female	12	621.64 ± 154.17	596.78 [503.02, 679.82]	Male	12	484.96 ± 121.06	475.30 [423.84, 537.02]
Infant sex Male vs Female	0M	LSTa	0.00376709	0.136489	-1.16889	Female	12	100.37 ± 59.17	77.14 [58.92, 144.60]	Male	12	44.64 ± 24.02	42.10 [26.74, 58.56]
Infant sex Male vs Female	0M	LSTb	0.337466	0.946724	0.413338	Female	12	122.33 ± 52.81	115.63 [76.42, 169.25]	Male	12	162.91 ± 71.82	166.80 [108.26, 216.43]
Infant sex Male vs Female	0M	LSTc	0.76369	0.960877	-0.161299	Female	12	651.99 ± 380.25	515.90 [435.72, 678.72]	Male	12	583.02 ± 162.14	647.09 [469.49, 686.40]
Infant sex Male vs Female	0M	DSLNT	0.00362295	0.136489	0.482876	Female	12	457.41 ± 122.16	428.98 [385.51, 480.74]	Male	12	639.24 ± 165.37	632.54 [507.62, 729.89]
Maternal age ≥35 vs <35	1M	2'-FL	0.923318	0.997061	-0.0987904	<35	28	13.66 ± 10.47	11.55 [7.03, 17.81]	≥35	17	12.76 ± 6.64	14.10 [7.25, 16.73]
Maternal age ≥35 vs <35	1M	3-FL	0.592629	0.948206	-0.0911608	<35	28	1338.97 ± 504.70	1138.64 [972.17, 1660.33]	≥35	17	1256.98 ± 500.63	1281.24 [919.00, 1361.45]
Maternal age ≥35 vs <35	1M	D-FL	0.741298	0.958431	-0.013215	<35	28	8.67 ± 6.04	7.31 [4.65, 9.58]	≥35	17	8.59 ± 6.19	8.12 [4.63, 10.64]
Maternal age ≥35 vs <35	1M	LNnT	0.551886	0.948206	-0.115161	<35	28	144.38 ± 56.43	136.42 [99.86, 173.07]	≥35	17	133.31 ± 41.79	139.38 [116.17, 151.26]
Maternal age ≥35 vs <35	1M	LNT	0.678898	0.958431	-0.147442	<35	28	1159.70 ± 578.05	1068.58 [690.13, 1472.36]	≥35	17	1047.04 ± 388.68	1086.73 [890.11, 1267.29]
Maternal age ≥35 vs <35	1M	LNFP I	0.469954	0.948206	0.267986	<35	28	2.96 ± 2.60	1.17 [1.17, 4.38]	≥35	17	3.57 ± 3.37	3.66 [1.17, 4.49]
Maternal age ≥35 vs <35	1M	LNFP II	0.174015	0.752295	-0.251599	<35	28	1263.42 ± 527.08	1226.71 [874.96, 1680.86]	≥35	17	1061.23 ± 621.82	957.80 [642.45, 1159.03]
Maternal age ≥35 vs <35	1M	LNDFH I	0.409348	0.948206	0.0253794	<35	28	44.76 ± 26.15	36.78 [23.93, 61.45]	≥35	17	45.55 ± 39.29	38.01 [21.41, 47.12]
Maternal age ≥35 vs <35	1M	LNDFH II	0.365006	0.948206	-0.139917	<35	28	312.06 ± 172.80	281.11 [215.70, 425.93]	≥35	17	283.22 ± 280.93	209.27 [137.91, 272.43]
Maternal age ≥35 vs <35	1M	3'-SL	0.4636	0.948206	-0.0838952	<35	28	149.82 ± 37.07	147.18 [130.38, 158.94]	≥35	17	141.36 ± 27.80	134.04 [121.16, 152.24]
Maternal age ≥35 vs <35	1M	6'-SL	0.278193	0.946724	-0.261614	<35	28	415.28 ± 252.20	334.90 [270.17, 514.34]	≥35	17	346.41 ± 227.09	328.07 [183.17, 438.97]
Maternal age ≥35 vs <35	1M	LSTa	0.536565	0.948206	-0.529276	<35	28	11.12 ± 11.41	6.86 [3.91, 14.10]	≥35	17	7.71 ± 5.19	6.39 [3.97, 10.33]
Maternal age ≥35 vs <35	1M	LSTb	0.563833	0.948206	-0.114882	<35	28	102.11 ± 77.01	81.26 [55.56, 124.00]	≥35	17	94.30 ± 73.74	68.79 [35.94, 112.15]
Maternal age ≥35 vs <35	1M	LSTc	0.447173	0.948206	-0.0143512	<35	28	131.48 ± 118.02	95.36 [56.43, 173.72]	≥35	17	130.18 ± 144.29	59.73 [33.70, 172.42]
Maternal age ≥35 vs <35	1M	DSLNT	0.751341	0.958431	0.00769706	<35	28	224.65 ± 143.13	176.63 [111.99, 295.89]	≥35	17	225.85 ± 164.41	115.12 [94.01, 340.38]
Pre-pregnancy BMI ≥25 vs 18.5-25	1M	2'-FL	0.706366	0.958431	-0.366461	18.5-25	34	14.57 ± 9.76	13.76 [7.50, 19.29]	≥25	6	11.30 ± 6.14	12.90 [7.04, 15.99]
Pre-pregnancy BMI ≥25 vs 18.5-25	1M	3-FL	0.966448	0.998158	-0.0614827	18.5-25	34	1310.50 ± 533.29	1217.13 [931.01, 1598.74]	≥25	6	1255.83 ± 315.89	1197.27 [1092.36, 1473.43]
Pre-pregnancy BMI ≥25 vs 18.5-25	1M	D-FL	0.7474	0.958431	-0.265752	18.5-25	34	9.29 ± 6.56	8.25 [4.98, 10.54]	≥25	6	7.73 ± 4.27	8.34 [4.45, 9.42]
Pre-pregnancy BMI ≥25 vs 18.5-25	1M	LNnT	0.530158	0.948206	0.0056695	18.5-25	34	138.72 ± 55.86	136.11 [94.78, 161.89]	≥25	6	139.27 ± 25.89	141.26 [120.93, 157.54]
Pre-pregnancy BMI ≥25 vs 18.5-25	1M	LNT	0.882098	0.985023	0.00884461	18.5-25	34	1062.49 ± 467.11	1010.05 [679.70, 1305.86]	≥25	6	1069.02 ± 421.29	1210.55 [767.23, 1276.98]
Pre-pregnancy BMI ≥25 vs 18.5-25	1M	LNFP I	0.704706	0.958431	-0.384235	18.5-25	34	3.37 ± 3.02	1.17 [1.17, 4.69]	≥25	6	2.58 ± 1.73	2.07 [1.17, 3.49]
Pre-pregnancy BMI ≥25 vs 18.5-25	1M	LNFP II	0.520929	0.948206	0.28369	18.5-25	34	1093.32 ± 533.08	952.74 [779.99, 1325.64]	≥25	6	1330.90 ± 691.95	1274.54 [843.02, 1789.97]
Pre-pregnancy BMI ≥25 vs 18.5-25	1M	LNDFH I	0.782593	0.973173	0.102069	18.5-25	34	45.26 ± 31.75	36.93 [24.53, 59.78]	≥25	6	48.58 ± 39.08	38.13 [23.86, 57.15]
Pre-pregnancy BMI ≥25 vs 18.5-25	1M	LNDFH II	0.729033	0.958431	0.177719	18.5-25	34	284.01 ± 229.83	235.47 [153.19, 293.60]	≥25	6	321.24 ± 221.65	277.33 [171.54, 449.09]
Pre-pregnancy BMI ≥25 vs 18.5-25	1M	3'-SL	0.505633	0.948206	-0.0964944	18.5-25	34	144.62 ± 28.63	139.72 [126.45, 159.89]	≥25	6	135.26 ± 27.05	150.37 [113.39, 151.78]
Pre-pregnancy BMI ≥25 vs 18.5-25	1M	6'-SL	0.996533	0.998158	0.139905	18.5-25	34	376.90 ± 224.74	334.87 [222.65, 484.08]	≥25	6	415.28 ± 352.45	323.10 [207.84, 435.33]
Pre-pregnancy BMI ≥25 vs 18.5-25	1M	LSTa	0.135349	0.735615	-0.842065	18.5-25	34	9.66 ± 9.56	6.86 [3.94, 11.37]	≥25	6	5.39 ± 1.12	5.29 [4.63, 6.38]
Pre-pregnancy BMI ≥25 vs 18.5-25	1M	LSTb	0.662977	0.958431	0.165098	18.5-25	34	92.97 ± 67.93	72.49 [36.98, 125.96]	≥25	6	104.24 ± 82.91	78.30 [61.44, 111.51]
Pre-pregnancy BMI ≥25 vs 18.5-25	1M	LSTc	0.847097	0.985023	0.338819	18.5-25	34	126.35 ± 119.60	91.57 [39.77, 172.58]	≥25	6	159.79 ± 201.52	97.31 [49.88, 130.96]
Pre-pregnancy BMI ≥25 vs 18.5-25	1M	DSLNT	0.70674	0.958431	-0.238798	18.5-25	34	219.98 ± 151.46	176.63 [95.84, 294.86]	≥25	6	186.42 ± 120.12	131.85 [104.18, 256.96]
Parity Multipara vs Primipara	1M	2'-FL	0.916633	0.997061	-0.0667214	Primipara	18	13.74 ± 10.55	12.52 [7.53, 16.48]	Multipara	28	13.12 ± 8.12	12.89 [7.03, 18.77]
Parity Multipara vs Primipara	1M	3-FL	0.371436	0.948206	-0.186518	Primipara	18	1434.84 ± 605.50	1261.79 [1061.53, 1725.10]	Multipara	28	1260.83 ± 443.07	1152.60 [918.03, 1589.15]
Parity Multipara vs Primipara	1M	D-FL	0.989786	0.998158	0.106752	Primipara	18	9.88 ± 8.35	6.77 [4.37, 11.01]	Multipara	28	10.64 ± 15.46	8.25 [5.57, 9.67]
Parity Multipara vs Primipara	1M	LNnT	0.516038	0.948206	0.105379	Primipara	18	132.40 ± 48.47	132.46 [97.09, 149.89]	Multipara	28	142.43 ± 54.46	140.94 [103.97, 163.15]
Parity Multipara vs Primipara	1M	LNT	0.863943	0.985023	-0.0124724	Primipara	18	1110.31 ± 601.37	1095.88 [643.44, 1301.12]	Multipara	28	1100.75 ± 461.69	1016.28 [827.73, 1339.25]
Parity Multipara vs Primipara	1M	LNFP I	0.806104	0.985023	-0.0970928	Primipara	18	3.28 ± 3.63	1.17 [1.17, 4.12]	Multipara	28	3.06 ± 2.33	1.17 [1.17, 4.79]
Parity Multipara vs Primipara	1M	LNFP II	0.720833	0.958431	-0.140917	Primipara	18	1268.03 ± 697.64	962.61 [785.12, 1582.13]	Multipara	28	1150.03 ± 466.16	1079.65 [818.20, 1464.80]
Parity Multipara vs Primipara	1M	LNDFH I	0.887629	0.985023	-0.276946	Primipara	18	52.42 ± 43.68	33.21 [21.52, 74.63]	Multipara	28	43.26 ± 24.68	38.13 [31.83, 58.71]
Parity Multipara vs Primipara	1M	LNDFH II	0.440692	0.948206	-0.262934	Primipara	18	354.31 ± 277.73	282.97 [209.40, 395.41]	Multipara	28	295.28 ± 222.90	259.36 [165.12, 317.88]
Parity Multipara vs Primipara	1M	3'-SL	0.266579	0.946724	-0.109872	Primipara	18	154.08 ± 36.54	148.90 [136.47, 164.44]	Multipara	28	142.78 ± 31.53	138.14 [121.92, 156.21]
Parity Multipara vs Primipara	1M	6'-SL	0.40273	0.948206	-0.235804	Primipara	18	428.28 ± 267.18	351.93 [225.15, 514.39]	Multipara	28	363.70 ± 222.24	323.10 [207.43, 449.51]
Parity Multipara vs Primipara	1M	LSTa	0.638365	0.958431	0.32144	Primipara	18	8.40 ± 7.27	6.43 [3.95, 7.42]	Multipara	28	10.49 ± 10.85	6.99 [3.88, 12.23]
Parity Multipara vs Primipara	1M	LSTb	0.656288	0.958431	-0.231852	Primipara	18	110.84 ± 101.40	64.63 [34.91, 166.90]	Multipara	28	94.39 ± 52.97	86.58 [62.81, 120.08]
Parity Multipara vs Primipara	1M	LSTc	0.515249	0.948206	-0.571814	Primipara	18	162.14 ± 168.29	88.09 [39.13, 205.81]	Multipara	28	109.08 ± 85.98	94.24 [42.40, 123.98]
Parity Multipara vs Primipara	1M	DSLNT	0.720265	0.958431	-0.0114186	Primipara	18	226.39 ± 163.02	129.06 [94.56, 353.62]	Multipara	28	224.60 ± 140.62	195.75 [112.58, 291.04]
Delivery mode C-section vs Vaginal	1M	2'-FL	0.146733	0.735615	-0.824396	Vaginal	37	14.48 ± 9.45	14.94 [7.92, 18.88]	C-section	8	8.18 ± 5.33	6.95 [4.92, 13.22]
Delivery mode C-section vs Vaginal	1M	3-FL	0.752172	0.958431	0.0380876	Vaginal	37	1330.48 ± 446.16	1242.34 [1045.39, 1625.31]	C-section	8	1366.07 ± 807.24	1095.98 [796.53, 1770.26]
Delivery mode C-section vs Vaginal	1M	D-FL	0.764698	0.960877	0.77339	Vaginal	37	9.32 ± 6.27	7.67 [5.83, 10.22]	C-section	8	15.92 ± 29.03	6.38 [3.18, 9.54]
Delivery mode C-section vs Vaginal	1M	LNnT	0.349548	0.948206	-0.200338	Vaginal	37	140.73 ± 50.44	136.75 [104.44, 162.00]	C-section	8	122.48 ± 59.98	124.26 [84.80, 149.06]
Delivery mode C-section vs Vaginal	1M	LNT	0.271428	0.946724	-0.300932	Vaginal	37	1142.73 ± 511.86	1044.59 [871.87, 1339.46]	C-section	8	927.59 ± 556.49	856.65 [522.97, 1190.15]
Delivery mode C-section vs Vaginal	1M	LNFP I	0.641829	0.958431	0.107571	Vaginal	37	3.08 ± 2.44	1.17 [1.17, 4.49]	C-section	8	3.32 ± 4.71	1.17 [1.17, 2.14]
Delivery mode C-section vs Vaginal	1M	LNFP II	0.443063	0.948206	-0.27231	Vaginal	37	1243.49 ± 600.32	1074.55 [841.50, 1663.57]	C-section	8	1029.60 ± 346.71	1104.17 [779.58, 1192.23]
Delivery mode C-section vs Vaginal	1M	LNDFH I	0.438043	0.948206	0.101818	Vaginal	37	46.74 ± 27.92	38.24 [29.95, 60.79]	C-section	8	50.16 ± 54.94	27.03 [15.15, 65.48]
Delivery mode C-section vs Vaginal	1M	LNDFH II	0.84974	0.985023	-0.00401233	Vaginal	37	322.99 ± 231.52	270.11 [174.03, 411.77]	C-section	8	322.09 ± 320.75	240.57 [185.81, 294.90]
Delivery mode C-section vs Vaginal	1M	3'-SL	0.890625	0.985023	0.0153704	Vaginal	37	146.63 ± 34.61	140.93 [125.91, 157.58]	C-section	8	148.20 ± 32.96	154.00 [124.22, 167.65]
Delivery mode C-section vs Vaginal	1M	6'-SL	0.846391	0.985023	-0.184665	Vaginal	37	399.45 ± 257.64	328.07 [213.51, 512.50]	C-section	8	351.46 ± 160.47	365.36 [284.39, 394.42]
Delivery mode C-section vs Vaginal	1M	LSTa	0.557986	0.948206	-0.389505	Vaginal	37	10.23 ± 10.25	6.54 [3.94, 11.72]	C-section	8	7.81 ± 6.19	6.54 [3.59, 9.63]
Delivery mode C-section vs Vaginal	1M	LSTb	0.835569	0.985023	0.186324	Vaginal	37	99.13 ± 76.07	82.78 [43.62, 117.79]	C-section	8	112.80 ± 78.25	106.39 [52.63, 177.19]
Delivery mode C-section vs Vaginal	1M	LSTc	0.817952	0.985023	0.155829	Vaginal	37	128.27 ± 120.46	92.69 [37.89, 177.01]	C-section	8	142.90 ± 162.97	96.74 [67.13, 125.13]
Delivery mode C-section vs Vaginal	1M	DSLNT	0.502512	0.948206	0.255337	Vaginal	37	220.30 ± 144.83	168.48 [95.73, 296.25]	C-section	8	262.96 ± 171.02	221.53 [109.56, 375.72]
Infant sex Male vs Female	1M	2'-FL	0.16064	0.746949	-0.239523	Female	26	14.31 ± 7.44	15.07 [8.11, 19.29]	Male	20	12.12 ± 10.86	11.88 [5.53, 15.59]
Infant sex Male vs Female	1M	3-FL	0.606735	0.95113	-0.0644574	Female	26	1354.65 ± 524.74	1217.13 [985.81, 1572.64]	Male	20	1295.46 ± 509.98	1211.41 [899.62, 1642.90]
Infant sex Male vs Female	1M	D-FL	0.534456	0.948206	-0.485865	Female	26	11.81 ± 16.48	8.64 [4.23, 10.43]	Male	20	8.44 ± 6.17	7.23 [5.41, 10.09]
Infant sex Male vs Female	1M	LNnT	0.573772	0.948206	0.0684434	Female	26	135.64 ± 53.61	136.42 [105.16, 161.89]	Male	20	142.23 ± 50.67	137.71 [99.97, 162.90]
Infant sex Male vs Female	1M	LNT	0.975669	0.998158	0.0365665	Female	26	1092.30 ± 468.69	1095.88 [723.83, 1277.51]	Male	20	1120.34 ± 580.55	990.38 [679.77, 1315.94]
Infant sex Male vs Female	1M	LNFP I	0.976919	0.998158	0.163658	Female	26	2.99 ± 2.32	1.17 [1.17, 4.18]	Male	20	3.35 ± 3.52	1.17 [1.17, 4.63]
Infant sex Male vs Female	1M	LNFP II	0.604121	0.95113	-0.080377	Female	26	1225.06 ± 569.84	1066.04 [797.08, 1566.19]	Male	20	1158.68 ± 567.82	1104.17 [782.33, 1464.80]
Infant sex Male vs Female	1M	LNDFH I	0.6965	0.958431	-0.182335	Female	26	49.39 ± 34.26	37.70 [24.53, 67.03]	Male	20	43.53 ± 32.49	37.35 [21.74, 48.78]
Infant sex Male vs Female	1M	LNDFH II	0.633757	0.958431	-0.158633	Female	26	333.47 ± 274.10	261.88 [171.82, 367.99]	Male	20	298.75 ± 205.07	265.78 [184.89, 362.69]
Infant sex Male vs Female	1M	3'-SL	0.853835	0.985023	0.00223194	Female	26	147.10 ± 28.61	150.32 [123.65, 159.68]	Male	20	147.33 ± 40.04	136.49 [128.22, 160.25]
Infant sex Male vs Female	1M	6'-SL	0.747105	0.958431	-0.0189845	Female	26	391.20 ± 277.25	315.38 [215.37, 463.06]	Male	20	386.08 ± 187.89	361.76 [230.78, 503.47]
Infant sex Male vs Female	1M	LSTa	0.317029	0.946724	0.533824	Female	26	8.10 ± 8.30	6.46 [3.95, 8.64]	Male	20	11.72 ± 10.90	7.06 [3.78, 17.52]
Infant sex Male vs Female	1M	LSTb	0.337752	0.946724	-0.266023	Female	26	108.79 ± 74.07	93.74 [59.81, 141.30]	Male	20	90.47 ± 76.97	72.49 [39.05, 111.47]
Infant sex Male vs Female	1M	LSTc	0.97211	0.998158	-0.0655319	Female	26	132.40 ± 132.44	90.00 [38.75, 164.22]	Male	20	126.52 ± 119.88	95.36 [43.53, 181.77]
Infant sex Male vs Female	1M	DSLNT	0.976282	0.998158	0.11149	Female	26	217.70 ± 140.41	164.86 [109.86, 287.39]	Male	20	235.19 ± 160.49	196.73 [88.37, 343.83]
Breastfeeding status @1M Mixed vs Exclusive	1M	2'-FL	0.0275656	0.367541	-0.438147	Exclusive	12	16.57 ± 7.76	17.44 [9.98, 21.44]	Mixed	34	12.23 ± 9.29	11.88 [6.42, 15.67]
Breastfeeding status @1M Mixed vs Exclusive	1M	3-FL	0.30072	0.946724	0.22811	Exclusive	12	1179.57 ± 293.87	1093.59 [1007.97, 1353.47]	Mixed	34	1381.63 ± 565.49	1282.23 [929.83, 1725.10]
Breastfeeding status @1M Mixed vs Exclusive	1M	D-FL	0.0121332	0.274616	-0.087401	Exclusive	12	10.82 ± 4.02	9.32 [8.70, 11.47]	Mixed	34	10.18 ± 15.04	6.45 [4.05, 9.92]
Breastfeeding status @1M Mixed vs Exclusive	1M	LNnT	0.739971	0.958431	0.0491813	Exclusive	12	135.05 ± 63.21	115.49 [99.71, 159.57]	Mixed	34	139.73 ± 48.30	139.62 [109.40, 167.04]
Breastfeeding status @1M Mixed vs Exclusive	1M	LNT	0.986915	0.998158	0.0796194	Exclusive	12	1060.04 ± 425.51	1043.10 [690.13, 1267.82]	Mixed	34	1120.18 ± 547.19	1065.66 [697.34, 1384.19]
Breastfeeding status @1M Mixed vs Exclusive	1M	LNFP I	0.233415	0.875308	-0.425657	Exclusive	12	3.88 ± 2.81	3.80 [1.17, 5.53]	Mixed	34	2.89 ± 2.89	1.17 [1.17, 4.12]
Breastfeeding status @1M Mixed vs Exclusive	1M	LNFP II	0.677769	0.958431	0.227567	Exclusive	12	1062.07 ± 258.03	1053.42 [951.35, 1129.53]	Mixed	34	1243.54 ± 634.12	1174.27 [773.45, 1715.44]
Breastfeeding status @1M Mixed vs Exclusive	1M	LNDFH I	0.0299788	0.37868	-0.149885	Exclusive	12	50.53 ± 15.21	46.00 [38.19, 62.65]	Mixed	34	45.54 ± 37.75	35.43 [21.41, 59.78]
Breastfeeding status @1M Mixed vs Exclusive	1M	LNDFH II	0.849956	0.985023	0.418012	Exclusive	12	255.03 ± 95.61	260.13 [194.84, 273.30]	Mixed	34	340.74 ± 276.62	273.88 [135.15, 454.26]
Breastfeeding status @1M Mixed vs Exclusive	1M	3'-SL	0.070697	0.562793	0.193435	Exclusive	12	133.09 ± 28.88	125.58 [117.44, 143.30]	Mixed	34	152.18 ± 34.17	150.32 [134.36, 165.76]
Breastfeeding status @1M Mixed vs Exclusive	1M	6'-SL	0.311352	0.946724	0.399542	Exclusive	12	314.74 ± 152.99	309.68 [224.15, 351.14]	Mixed	34	415.17 ± 260.88	356.14 [212.72, 518.01]
Breastfeeding status @1M Mixed vs Exclusive	1M	LSTa	0.316558	0.946724	0.00335903	Exclusive	12	9.66 ± 7.23	7.73 [6.07, 9.85]	Mixed	34	9.68 ± 10.37	6.14 [3.72, 12.90]
Breastfeeding status @1M Mixed vs Exclusive	1M	LSTb	0.55263	0.948206	0.168018	Exclusive	12	92.39 ± 37.14	91.54 [67.57, 125.14]	Mixed	34	103.80 ± 84.78	72.49 [36.98, 124.65]
Breastfeeding status @1M Mixed vs Exclusive	1M	LSTc	0.505309	0.948206	0.622894	Exclusive	12	92.80 ± 49.85	100.99 [53.39, 117.59]	Mixed	34	142.92 ± 141.67	90.00 [39.39, 205.81]
Breastfeeding status @1M Mixed vs Exclusive	1M	DSLNT	0.645215	0.958431	-0.048517	Exclusive	12	230.95 ± 137.34	208.13 [112.58, 281.16]	Mixed	34	223.31 ± 153.51	159.97 [97.52, 332.21]
Maternal age ≥35 vs <35	4M	2'-FL	0.550317	0.948206	0.0172382	<35	28	10.79 ± 7.43	8.54 [4.81, 14.48]	≥35	16	10.92 ± 9.72	7.78 [3.77, 15.28]
Maternal age ≥35 vs <35	4M	3-FL	0.737183	0.958431	0.130104	<35	28	1871.03 ± 643.40	1771.59 [1492.86, 2129.67]	≥35	16	2047.60 ± 924.40	1711.67 [1429.01, 2888.61]
Maternal age ≥35 vs <35	4M	D-FL	0.393686	0.948206	2.27842	<35	28	9.05 ± 7.69	6.29 [3.62, 11.15]	≥35	16	43.92 ± 103.91	5.54 [4.10, 15.53]
Maternal age ≥35 vs <35	4M	LNnT	0.874086	0.985023	0.229395	<35	28	65.42 ± 35.59	57.11 [47.64, 68.33]	≥35	16	76.70 ± 70.79	47.88 [39.05, 71.91]
Maternal age ≥35 vs <35	4M	LNT	0.807457	0.985023	0.179198	<35	28	451.01 ± 261.22	405.36 [282.06, 488.28]	≥35	16	510.66 ± 474.62	340.01 [221.35, 513.68]
Maternal age ≥35 vs <35	4M	LNFP I	0.320177	0.946724	0.689621	<35	28	1.58 ± 0.92	1.17 [1.17, 1.17]	≥35	16	2.54 ± 2.99	1.17 [1.17, 1.55]
Maternal age ≥35 vs <35	4M	LNFP II	0.510582	0.948206	-0.0778772	<35	28	704.69 ± 336.85	642.98 [426.21, 954.43]	≥35	16	667.66 ± 416.09	526.03 [304.41, 1034.18]
Maternal age ≥35 vs <35	4M	LNDFH I	0.952173	0.998158	0.977171	<35	28	33.88 ± 25.89	26.93 [12.41, 50.89]	≥35	16	66.70 ± 99.53	21.69 [9.96, 82.55]
Maternal age ≥35 vs <35	4M	LNDFH II	0.833703	0.985023	0.453539	<35	28	295.95 ± 165.16	292.28 [171.78, 374.16]	≥35	16	405.27 ± 419.10	268.41 [121.27, 492.14]
Maternal age ≥35 vs <35	4M	3'-SL	0.515574	0.948206	0.421395	<35	28	109.64 ± 46.49	103.88 [86.50, 126.71]	≥35	16	146.84 ± 104.28	101.51 [67.54, 202.83]
Maternal age ≥35 vs <35	4M	6'-SL	0.922049	0.997061	0.0977854	<35	28	105.92 ± 88.95	83.10 [33.05, 141.81]	≥35	16	113.35 ± 100.14	63.82 [35.55, 217.92]
Maternal age ≥35 vs <35	4M	LSTa	0.408143	0.948206	-0.0568734	<35	28	4.47 ± 3.61	3.61 [1.17, 7.16]	≥35	16	4.30 ± 5.98	1.17 [1.17, 4.69]
Maternal age ≥35 vs <35	4M	LSTb	0.987839	0.998158	0.483069	<35	28	77.04 ± 76.79	63.98 [23.16, 97.01]	≥35	16	107.68 ± 115.61	40.28 [11.82, 176.67]
Maternal age ≥35 vs <35	4M	LSTc	0.610308	0.95113	-0.083026	<35	28	54.46 ± 66.51	32.84 [6.93, 73.28]	≥35	16	51.41 ± 53.50	33.43 [2.74, 89.11]
Maternal age ≥35 vs <35	4M	DSLNT	0.998158	0.998158	0.0647511	<35	28	96.00 ± 62.70	91.36 [49.61, 138.86]	≥35	16	100.41 ± 85.38	79.89 [53.43, 103.33]
Pre-pregnancy BMI ≥25 vs 18.5-25	4M	2'-FL	0.339243	0.946724	0.422863	18.5-25	32	10.73 ± 8.43	7.77 [4.70, 15.90]	≥25	6	14.38 ± 9.89	11.57 [8.01, 21.49]
Pre-pregnancy BMI ≥25 vs 18.5-25	4M	3-FL	0.0681391	0.562793	0.250466	18.5-25	32	1862.10 ± 807.42	1680.46 [1327.85, 2065.71]	≥25	6	2215.14 ± 496.96	2230.67 [2022.54, 2299.28]
Pre-pregnancy BMI ≥25 vs 18.5-25	4M	D-FL	0.335315	0.946724	-0.913458	18.5-25	32	25.99 ± 74.73	5.31 [3.63, 12.72]	≥25	6	13.80 ± 9.58	11.70 [6.21, 22.70]
Pre-pregnancy BMI ≥25 vs 18.5-25	4M	LNnT	0.57894	0.948206	-0.438305	18.5-25	32	73.08 ± 56.75	57.11 [40.43, 73.36]	≥25	6	53.94 ± 9.86	48.35 [47.29, 60.23]
Pre-pregnancy BMI ≥25 vs 18.5-25	4M	LNT	0.531357	0.948206	-0.4781	18.5-25	32	482.24 ± 380.84	361.91 [224.51, 537.69]	≥25	6	346.21 ± 79.18	344.07 [310.28, 384.77]
Pre-pregnancy BMI ≥25 vs 18.5-25	4M	LNFP I	0.00547885	0.146103	-0.879063	18.5-25	32	2.16 ± 2.25	1.17 [1.17, 1.55]	≥25	6	1.17 ± 0.00	1.17 [1.17, 1.17]
Pre-pregnancy BMI ≥25 vs 18.5-25	4M	LNFP II	0.33516	0.946724	0.136039	18.5-25	32	647.41 ± 376.36	541.74 [336.25, 887.50]	≥25	6	711.43 ± 260.79	752.81 [492.32, 919.73]
Pre-pregnancy BMI ≥25 vs 18.5-25	4M	LNDFH I	0.665321	0.958431	-0.503131	18.5-25	32	50.87 ± 74.19	25.25 [9.36, 77.05]	≥25	6	35.89 ± 22.50	37.73 [15.69, 55.51]
Pre-pregnancy BMI ≥25 vs 18.5-25	4M	LNDFH II	0.407319	0.948206	0.122045	18.5-25	32	329.23 ± 321.54	241.90 [119.63, 369.04]	≥25	6	358.29 ± 214.58	328.43 [199.65, 483.47]
Pre-pregnancy BMI ≥25 vs 18.5-25	4M	3'-SL	0.674163	0.958431	0.0964879	18.5-25	32	120.73 ± 80.15	101.64 [63.60, 132.26]	≥25	6	129.08 ± 72.35	118.80 [81.60, 153.42]
Pre-pregnancy BMI ≥25 vs 18.5-25	4M	6'-SL	0.384483	0.948206	0.51359	18.5-25	32	97.97 ± 84.44	73.37 [33.05, 122.53]	≥25	6	139.87 ± 92.46	154.36 [74.14, 187.27]
Pre-pregnancy BMI ≥25 vs 18.5-25	4M	LSTa	0.57042	0.948206	-0.754027	18.5-25	32	4.48 ± 4.96	1.17 [1.17, 7.16]	≥25	6	2.66 ± 1.70	2.22 [1.17, 4.18]
Pre-pregnancy BMI ≥25 vs 18.5-25	4M	LSTb	0.262664	0.946724	-0.179206	18.5-25	32	88.67 ± 95.17	50.96 [11.82, 168.67]	≥25	6	78.31 ± 54.45	79.21 [48.74, 83.33]
Pre-pregnancy BMI ≥25 vs 18.5-25	4M	LSTc	0.670065	0.958431	0.690076	18.5-25	32	48.69 ± 54.55	30.88 [6.41, 76.43]	≥25	6	78.56 ± 107.90	41.60 [14.08, 80.32]
Pre-pregnancy BMI ≥25 vs 18.5-25	4M	DSLNT	0.917764	0.997061	0.0362305	18.5-25	32	97.92 ± 74.01	88.72 [37.88, 138.86]	≥25	6	100.41 ± 89.11	69.83 [57.11, 108.48]
Parity Multipara vs Primipara	4M	2'-FL	0.0231952	0.367541	0.764146	Primipara	18	7.55 ± 6.69	4.88 [3.49, 8.55]	Multipara	27	12.83 ± 8.50	10.32 [6.88, 18.50]
Parity Multipara vs Primipara	4M	3-FL	0.448638	0.948206	-0.0959576	Primipara	18	2028.83 ± 718.58	1993.79 [1512.00, 2388.44]	Multipara	27	1898.28 ± 779.82	1753.42 [1418.69, 2119.84]
Parity Multipara vs Primipara	4M	D-FL	0.441315	0.948206	0.4708	Primipara	18	17.96 ± 45.13	4.84 [3.71, 8.86]	Multipara	27	24.90 ± 73.67	8.83 [4.14, 14.45]
Parity Multipara vs Primipara	4M	LNnT	0.047339	0.454454	0.602766	Primipara	18	52.30 ± 30.10	49.17 [38.54, 64.85]	Multipara	27	79.42 ± 58.54	57.88 [46.99, 84.80]
Parity Multipara vs Primipara	4M	LNT	0.0443768	0.443768	0.604723	Primipara	18	355.64 ± 249.21	316.85 [273.40, 367.57]	Multipara	27	540.82 ± 387.37	429.10 [249.22, 653.89]
Parity Multipara vs Primipara	4M	LNFP I	0.207671	0.803888	0.626396	Primipara	18	1.44 ± 0.62	1.17 [1.17, 1.17]	Multipara	27	2.22 ± 2.43	1.17 [1.17, 1.17]
Parity Multipara vs Primipara	4M	LNFP II	0.202289	0.795893	0.289636	Primipara	18	609.04 ± 363.38	467.26 [329.12, 803.86]	Multipara	27	744.45 ± 352.66	760.26 [451.05, 970.51]
Parity Multipara vs Primipara	4M	LNDFH I	0.117357	0.728429	0.472477	Primipara	18	37.31 ± 56.40	13.45 [9.15, 46.58]	Multipara	27	51.76 ± 68.33	32.82 [18.07, 68.34]
Parity Multipara vs Primipara	4M	LNDFH II	0.600482	0.95113	0.0129546	Primipara	18	339.73 ± 368.06	233.28 [155.05, 356.19]	Multipara	27	342.79 ± 219.94	328.33 [155.10, 505.17]
Parity Multipara vs Primipara	4M	3'-SL	0.478222	0.948206	0.0939893	Primipara	18	124.40 ± 90.53	96.15 [62.38, 139.11]	Multipara	27	132.77 ± 81.53	108.42 [82.89, 155.19]
Parity Multipara vs Primipara	4M	6'-SL	0.489855	0.948206	0.342384	Primipara	18	92.04 ± 85.68	55.06 [33.59, 119.91]	Multipara	27	116.69 ± 95.99	92.26 [30.66, 183.60]
Parity Multipara vs Primipara	4M	LSTa	0.0252549	0.367541	0.948723	Primipara	18	2.81 ± 3.06	1.17 [1.17, 3.79]	Multipara	27	5.43 ± 5.03	3.95 [1.17, 7.43]
Parity Multipara vs Primipara	4M	LSTb	0.0839695	0.610687	0.210215	Primipara	18	82.84 ± 119.60	19.87 [7.51, 83.97]	Multipara	27	95.83 ± 72.37	78.33 [33.59, 170.10]
Parity Multipara vs Primipara	4M	LSTc	0.386352	0.948206	-0.01528	Primipara	18	52.52 ± 75.47	15.92 [3.46, 72.89]	Multipara	27	51.97 ± 51.25	40.65 [8.51, 80.02]
Parity Multipara vs Primipara	4M	DSLNT	0.0643789	0.551819	0.698278	Primipara	18	70.54 ± 45.98	65.20 [28.18, 93.58]	Multipara	27	114.45 ± 78.43	102.02 [57.81, 144.81]
Delivery mode C-section vs Vaginal	4M	2'-FL	0.43273	0.948206	-0.31406	Vaginal	35	11.30 ± 8.44	7.81 [4.79, 16.05]	C-section	9	9.09 ± 7.47	7.59 [3.10, 13.86]
Delivery mode C-section vs Vaginal	4M	3-FL	0.30773	0.946724	0.185811	Vaginal	35	1917.92 ± 725.89	1781.16 [1418.69, 2195.38]	C-section	9	2181.55 ± 826.00	1694.29 [1574.62, 2622.03]
Delivery mode C-section vs Vaginal	4M	D-FL	0.830012	0.985023	-1.11683	Vaginal	35	25.40 ± 71.38	6.28 [4.09, 14.08]	C-section	9	11.71 ± 12.18	6.30 [3.90, 13.27]
Delivery mode C-section vs Vaginal	4M	LNnT	0.493805	0.948206	-0.261402	Vaginal	35	70.79 ± 53.39	56.26 [40.85, 70.03]	C-section	9	59.06 ± 42.53	48.89 [38.17, 65.13]
Delivery mode C-section vs Vaginal	4M	LNT	0.707108	0.958431	-0.0922101	Vaginal	35	475.41 ± 351.73	373.23 [269.20, 506.49]	C-section	9	445.98 ± 371.06	337.41 [230.27, 511.77]
Delivery mode C-section vs Vaginal	4M	LNFP I	0.963805	0.998158	-0.0433925	Vaginal	35	1.94 ± 2.06	1.17 [1.17, 1.17]	C-section	9	1.88 ± 1.64	1.17 [1.17, 1.17]
Delivery mode C-section vs Vaginal	4M	LNFP II	0.931381	0.997061	-0.00822953	Vaginal	35	700.05 ± 357.90	684.56 [367.90, 970.51]	C-section	9	696.07 ± 381.17	629.09 [420.10, 863.38]
Delivery mode C-section vs Vaginal	4M	LNDFH I	0.577019	0.948206	-0.358596	Vaginal	35	49.04 ± 69.68	26.70 [13.45, 58.76]	C-section	9	38.24 ± 36.04	34.33 [10.26, 53.12]
Delivery mode C-section vs Vaginal	4M	LNDFH II	0.411294	0.948206	0.168727	Vaginal	35	339.19 ± 294.86	299.09 [151.81, 386.89]	C-section	9	381.28 ± 253.75	365.82 [178.27, 479.11]
Delivery mode C-section vs Vaginal	4M	3'-SL	0.0263955	0.367541	0.866764	Vaginal	35	111.50 ± 62.97	98.75 [63.22, 134.59]	C-section	9	203.33 ± 120.55	174.78 [99.93, 265.18]
Delivery mode C-section vs Vaginal	4M	6'-SL	0.510346	0.948206	0.280051	Vaginal	35	104.08 ± 92.88	80.10 [32.96, 131.39]	C-section	9	126.38 ± 91.89	128.28 [39.69, 195.02]
Delivery mode C-section vs Vaginal	4M	LSTa	0.474232	0.948206	0.22318	Vaginal	35	4.31 ± 4.60	1.17 [1.17, 6.98]	C-section	9	5.03 ± 4.45	3.27 [1.17, 5.67]
Delivery mode C-section vs Vaginal	4M	LSTb	0.147123	0.735615	0.63521	Vaginal	35	82.91 ± 87.12	43.55 [16.34, 126.52]	C-section	9	128.77 ± 113.25	78.33 [52.50, 198.44]
Delivery mode C-section vs Vaginal	4M	LSTc	0.711304	0.958431	0.312323	Vaginal	35	50.73 ± 63.65	30.42 [5.98, 73.76]	C-section	9	62.99 ± 54.92	70.19 [6.93, 92.46]
Delivery mode C-section vs Vaginal	4M	DSLNT	0.915424	0.997061	-0.223993	Vaginal	35	100.52 ± 76.70	83.77 [45.82, 140.51]	C-section	9	86.07 ± 42.26	93.32 [59.04, 98.52]
Infant sex Male vs Female	4M	2'-FL	0.566277	0.948206	-0.230213	Female	24	11.51 ± 8.83	8.27 [4.88, 14.33]	Male	21	9.81 ± 7.45	7.59 [4.44, 14.05]
Infant sex Male vs Female	4M	3-FL	0.518747	0.948206	0.0798378	Female	24	1900.04 ± 760.23	1757.73 [1386.03, 2285.59]	Male	21	2008.16 ± 753.31	1831.48 [1510.09, 2112.02]
Infant sex Male vs Female	4M	D-FL	0.930569	0.997061	0.637602	Female	24	17.57 ± 39.21	7.37 [3.84, 13.30]	Male	21	27.33 ± 83.61	5.72 [4.07, 13.27]
Infant sex Male vs Female	4M	LNnT	0.118382	0.728429	-0.471286	Female	24	78.82 ± 58.51	64.38 [48.17, 72.43]	Male	21	56.85 ± 37.62	46.87 [38.17, 57.88]
Infant sex Male vs Female	4M	LNT	0.145198	0.735615	-0.334209	Female	24	516.60 ± 353.75	429.08 [328.36, 555.32]	Male	21	409.78 ± 340.71	295.27 [218.27, 429.10]
Infant sex Male vs Female	4M	LNFP I	0.935701	0.997061	-0.237964	Female	24	2.06 ± 2.43	1.17 [1.17, 1.17]	Male	21	1.74 ± 1.23	1.17 [1.17, 1.17]
Infant sex Male vs Female	4M	LNFP II	0.34873	0.948206	-0.159739	Female	24	725.78 ± 351.86	666.66 [419.34, 985.31]	Male	21	649.71 ± 371.75	600.79 [341.45, 863.38]
Infant sex Male vs Female	4M	LNDFH I	0.870439	0.985023	0.247529	Female	24	42.29 ± 48.30	28.49 [12.41, 54.26]	Male	21	50.20 ± 78.54	20.96 [9.47, 61.60]
Infant sex Male vs Female	4M	LNDFH II	0.719689	0.958431	-0.188596	Female	24	362.28 ± 335.40	265.50 [142.57, 412.29]	Male	21	317.89 ± 218.11	327.32 [158.02, 401.15]
Infant sex Male vs Female	4M	3'-SL	0.318545	0.946724	-0.235969	Female	24	139.22 ± 92.84	103.29 [87.92, 147.69]	Male	21	118.22 ± 74.07	106.85 [62.36, 154.11]
Infant sex Male vs Female	4M	6'-SL	0.800408	0.985023	-0.185549	Female	24	113.21 ± 96.10	79.24 [27.96, 199.32]	Male	21	99.54 ± 88.43	82.26 [35.97, 128.28]
Infant sex Male vs Female	4M	LSTa	0.857006	0.985023	-0.122904	Female	24	4.56 ± 4.97	2.19 [1.17, 7.16]	Male	21	4.18 ± 4.02	1.17 [1.17, 6.58]
Infant sex Male vs Female	4M	LSTb	0.131069	0.731547	-0.341442	Female	24	100.52 ± 93.03	79.21 [24.06, 169.19]	Male	21	79.33 ± 94.09	43.55 [5.61, 94.45]
Infant sex Male vs Female	4M	LSTc	0.586097	0.948206	-0.507331	Female	24	60.57 ± 75.55	30.88 [6.41, 87.97]	Male	21	42.61 ± 38.87	34.36 [2.53, 73.13]
Infant sex Male vs Female	4M	DSLNT	0.212553	0.809728	-0.203293	Female	24	103.22 ± 66.03	82.20 [58.40, 144.30]	Male	21	89.65 ± 75.63	93.32 [18.75, 124.73]
Breastfeeding status @1M Mixed vs Exclusive	4M	2'-FL	0.00454963	0.136489	-0.7664	Exclusive	11	15.56 ± 8.70	13.49 [9.52, 20.19]	Mixed	34	9.15 ± 7.47	6.88 [4.10, 12.46]
Breastfeeding status @1M Mixed vs Exclusive	4M	3-FL	0.295322	0.946724	0.190927	Exclusive	11	1762.11 ± 777.94	1660.76 [1283.89, 2013.14]	Mixed	34	2011.44 ± 742.74	1806.32 [1512.00, 2299.28]
Breastfeeding status @1M Mixed vs Exclusive	4M	D-FL	0.274627	0.946724	1.05986	Exclusive	11	12.16 ± 8.43	11.02 [7.12, 12.90]	Mixed	34	25.35 ± 72.63	5.31 [3.63, 14.15]
Breastfeeding status @1M Mixed vs Exclusive	4M	LNnT	0.180067	0.752295	-0.741328	Exclusive	11	98.46 ± 79.39	58.34 [44.00, 142.85]	Mixed	34	58.90 ± 33.22	53.23 [40.14, 67.07]
Breastfeeding status @1M Mixed vs Exclusive	4M	LNT	0.0797296	0.597972	-0.740485	Exclusive	11	669.97 ± 510.37	431.93 [315.19, 931.92]	Mixed	34	401.00 ± 253.56	340.01 [227.51, 466.77]
Breastfeeding status @1M Mixed vs Exclusive	4M	LNFP I	0.118365	0.728429	-1.14376	Exclusive	11	3.26 ± 3.47	1.17 [1.17, 4.86]	Mixed	34	1.47 ± 0.78	1.17 [1.17, 1.17]
Breastfeeding status @1M Mixed vs Exclusive	4M	LNFP II	0.392017	0.948206	-0.160075	Exclusive	11	749.78 ± 353.70	729.88 [509.31, 909.39]	Mixed	34	671.03 ± 364.06	615.25 [341.87, 958.05]
Breastfeeding status @1M Mixed vs Exclusive	4M	LNDFH I	0.123566	0.728429	0.0623544	Exclusive	11	44.49 ± 28.66	32.82 [23.71, 69.75]	Mixed	34	46.46 ± 71.66	20.12 [9.67, 55.72]
Breastfeeding status @1M Mixed vs Exclusive	4M	LNDFH II	0.938899	0.997061	0.252149	Exclusive	11	298.49 ± 168.07	299.09 [134.97, 409.65]	Mixed	34	355.50 ± 313.89	288.19 [158.68, 395.54]
Breastfeeding status @1M Mixed vs Exclusive	4M	3'-SL	0.686483	0.958431	0.240639	Exclusive	11	113.81 ± 51.42	108.26 [70.46, 165.53]	Mixed	34	134.47 ± 92.59	103.39 [81.22, 143.43]
Breastfeeding status @1M Mixed vs Exclusive	4M	6'-SL	0.161839	0.746949	-0.772427	Exclusive	11	155.56 ± 120.78	132.45 [43.92, 234.16]	Mixed	34	91.07 ± 75.98	73.37 [29.33, 126.37]
Breastfeeding status @1M Mixed vs Exclusive	4M	LSTa	0.188633	0.75453	-0.838285	Exclusive	11	6.57 ± 6.59	4.49 [1.17, 8.07]	Mixed	34	3.67 ± 3.43	1.17 [1.17, 6.35]
Breastfeeding status @1M Mixed vs Exclusive	4M	LSTb	0.328069	0.946724	0.0608704	Exclusive	11	87.77 ± 75.52	43.55 [33.59, 143.13]	Mixed	34	91.56 ± 99.09	63.98 [15.14, 160.88]
Breastfeeding status @1M Mixed vs Exclusive	4M	LSTc	0.156448	0.746949	-0.329253	Exclusive	11	61.71 ± 47.43	73.72 [10.98, 90.66]	Mixed	34	49.11 ± 65.44	28.03 [3.40, 70.12]
Breastfeeding status @1M Mixed vs Exclusive	4M	DSLNT	0.182705	0.752295	-0.147296	Exclusive	11	104.55 ± 60.24	98.52 [64.75, 124.25]	Mixed	34	94.41 ± 73.77	80.21 [28.18, 134.10]
Breastfeeding status @4M Mixed vs Exclusive	4M	2'-FL	0.169978	0.752295	-0.61432	Exclusive	13	14.23 ± 9.72	11.80 [7.68, 24.03]	Mixed	32	9.29 ± 7.14	7.59 [4.32, 13.40]
Breastfeeding status @4M Mixed vs Exclusive	4M	3-FL	0.14175	0.735615	0.263088	Exclusive	13	1707.59 ± 711.07	1439.33 [1261.46, 2046.98]	Mixed	32	2049.18 ± 754.07	1891.29 [1568.44, 2335.85]
Breastfeeding status @4M Mixed vs Exclusive	4M	D-FL	0.461465	0.948206	1.6154	Exclusive	13	8.97 ± 6.76	8.83 [3.46, 12.53]	Mixed	32	27.47 ± 74.60	6.05 [4.03, 16.56]
Breastfeeding status @4M Mixed vs Exclusive	4M	LNnT	0.0518139	0.460568	-0.615254	Exclusive	13	91.05 ± 61.82	67.39 [55.12, 124.00]	Mixed	32	59.44 ± 43.02	49.17 [39.29, 65.37]
Breastfeeding status @4M Mixed vs Exclusive	4M	LNT	0.113291	0.728429	-0.556008	Exclusive	13	604.15 ± 459.25	431.93 [279.65, 715.23]	Mixed	32	410.93 ± 281.22	340.01 [255.69, 460.15]
Breastfeeding status @4M Mixed vs Exclusive	4M	LNFP I	0.434247	0.948206	-0.64173	Exclusive	13	2.57 ± 3.16	1.17 [1.17, 1.17]	Mixed	32	1.64 ± 1.13	1.17 [1.17, 1.17]
Breastfeeding status @4M Mixed vs Exclusive	4M	LNFP II	0.754765	0.958431	-0.0249265	Exclusive	13	698.79 ± 450.11	544.77 [392.65, 997.72]	Mixed	32	686.82 ± 323.48	666.66 [374.05, 954.43]
Breastfeeding status @4M Mixed vs Exclusive	4M	LNDFH I	0.992273	0.998158	0.404869	Exclusive	13	37.37 ± 29.29	27.16 [12.51, 57.68]	Mixed	32	49.48 ± 73.19	26.58 [11.43, 57.40]
Breastfeeding status @4M Mixed vs Exclusive	4M	LNDFH II	0.150406	0.736683	0.558899	Exclusive	13	255.58 ± 181.47	259.73 [102.74, 313.29]	Mixed	32	376.50 ± 312.66	327.83 [171.12, 422.12]
Breastfeeding status @4M Mixed vs Exclusive	4M	3'-SL	0.82778	0.985023	0.0481486	Exclusive	13	126.37 ± 60.70	117.83 [72.18, 174.78]	Mixed	32	130.66 ± 93.07	97.59 [72.76, 140.65]
Breastfeeding status @4M Mixed vs Exclusive	4M	6'-SL	0.546801	0.948206	-0.462592	Exclusive	13	132.72 ± 108.10	106.82 [33.13, 215.33]	Mixed	32	96.31 ± 83.94	66.18 [31.64, 128.79]
Breastfeeding status @4M Mixed vs Exclusive	4M	LSTa	0.072694	0.562793	-0.870814	Exclusive	13	6.47 ± 6.02	6.67 [1.17, 7.41]	Mixed	32	3.54 ± 3.49	1.17 [1.17, 5.38]
Breastfeeding status @4M Mixed vs Exclusive	4M	LSTb	0.670608	0.958431	-0.107231	Exclusive	13	95.50 ± 76.18	78.33 [28.31, 168.28]	Mixed	32	88.66 ± 100.17	47.09 [16.82, 120.96]
Breastfeeding status @4M Mixed vs Exclusive	4M	LSTc	0.321138	0.946724	-0.491464	Exclusive	13	65.68 ± 61.47	58.58 [11.40, 89.18]	Mixed	32	46.71 ± 61.29	25.13 [4.82, 70.93]
Breastfeeding status @4M Mixed vs Exclusive	4M	DSLNT	0.463976	0.948206	0.312774	Exclusive	13	82.66 ± 55.68	80.62 [44.25, 114.03]	Mixed	32	102.67 ± 75.31	86.58 [58.40, 132.34]
Abbreviations: 0M, colostrum; 1M, 1-month milk; 2’-FL, 2’-fucosyllactose; 3-FL, 3-fucosyllactose; 3’-SL, 3’-sialyllactose; 4M, 4-month milk; 6’-SL, 6’-sialyllactose; BMI, body mass index; C-section, Cesarean section; D-FL, difucosyllactose; DSLNT, disialyllacto-N-tetraose; HMO, human milk oligosaccharide; IQR, interquartile range; LNDFH I/II, lacto-N-difucohexaose I/II; LNFP I/II, lacto-N-fucopen…
